# Supplementary material for: New mixed aluminium–chromium diarsenate
Source: Acta Crystallogr E Crystallogr Commun. 2017 Feb 10;73(Pt 3):345–8. doi: 10.1107/S2056989017001797 (PMC5347050; doi:10.1107/S2056989017001797)
Supplement: Supplementary file 1 [file e-73-00345-sup1.cif]

##############################################################################
#                                                                            #
# This CIF contains the data in a paper accepted for publication in          #
# Acta Crystallographica Section E. It conforms to the requirements of       #
# Notes for Authors for Acta Crystallographica Section E, and has been       #
# peer reviewed under the auspices of the IUCr Commission on Journals.       #
#                                                                            #
# Full details of the Crystallographic Information File format               #
# are given in the paper "The Crystallographic Information File (CIF):       #
# a New Standard Archive File for Crystallography" by S. R. Hall, F. H.      #
# Allen and I. D. Brown [Acta Cryst. (1991), A47, 655-685].                  #
#                                                                            #
# The current version of the core CIF dictionary is obtainable from          #
# ftp://ftp.iucr.org/pub/cif_core.dic.                                       #
#                                                                            #
# Software is freely available for graphical display of the structure(s)     #
# in this CIF. For information consult the CIF software page                 #
# http://www.iucr.org/resources/cif/software.                                #
#                                                                            #
# This file may be used for bona fide research purposes within the           #
# scientific community so long as proper attribution is given to the journal # 
# article from which it was obtained.                                        #
#                                                                            #
##############################################################################
data_I
_database_code_depnum_ccdc_archive 'CCDC 1530620'
_audit_creation_method     SHELXL-97
_journal_date_recd_electronic     2017-01-07
_journal_date_accepted     2017-02-01
_journal_name_full     'Acta Crystallographica, Section E'
_journal_year     2017
_journal_volume     73
_journal_issue      3
_journal_page_first     345
_journal_page_last     348
_journal_paper_category     GI
_journal_paper_doi     10.1107/S2056989017001797
_journal_coeditor_code     PJ2041
_publ_contact_author_name     'Prof. Habib Boughzala'
_publ_contact_author_address
;
Laboratoire de Materiaux et Cristallochimie
Institut preparatoire aux etudes ingenieur Nabeul
8000 Mrezga, Nabeul, Tunisia
;
_publ_contact_author_email     habib.boughzala@ipein.rnu.tn
_publ_contact_author_fax     '216 72 220181'
_publ_contact_author_phone     '216 72 220091'
_publ_section_title
;
New mixed aluminium--chromium diarsenate
;
_publ_section_title_footnote     .
loop_
    _publ_author_name
    _publ_author_footnote
    _publ_author_address
    'Bouhassine, Mohamad Alem' .
;
 Laboratoire de Materiaux et Cristallochimie, Facult\'e des Sciences de Tunis,
 Universit\'e de Tunis El Manar, 2092 Manar II Tunis,
 Tunisia
;
    'Boughzala, Habib' .
;
Laboratoire de Materiaux et Cristallochimie, Facult\'e des Sciences de Tunis,
Universit\'e de Tunis El Manar, 2092 Manar II Tunis,
Tunisia
;
_publ_section_synopsis
;
The title compound structure consists of (Cr~1/4~/Al~3/4~)O~6~ octahedra and
As~2~O~7~ diarsenate groups sharing corners to build up a three-dimensional
anionic framework. The potassium cations are located in wide channels running
along the <i>c</i>-axis direction.
;
_chemical_name_systematic
;
Potassium chromium aluminium diarsenate, KCr~1/4~Al~3/4~As~2~O~7~
;
_chemical_name_common     ?
_chemical_formula_moiety     'Al0.75 As2 Cr0.25 K O7'
_chemical_formula_sum     'Al0.75 As2 Cr0.25 K O7'
_chemical_formula_iupac     'K Cr0.25 Al0.75 As2 O7'
_chemical_formula_weight     334.17
_chemical_melting_point     ?
_symmetry_cell_setting     triclinic
_symmetry_space_group_name_H-M     'P -1'
_symmetry_space_group_name_hall     '-p 1'
loop_
    _symmetry_equiv_pos_as_xyz
    'x, y, z'
    '-x, -y, -z'
_cell_length_a     6.243(3)
_cell_length_b     6.349(3)
_cell_length_c     8.153(4)
_cell_angle_alpha     96.57(2)
_cell_angle_beta     104.45(3)
_cell_angle_gamma     103.08(4)
_cell_volume     299.8(8)
_cell_formula_units_Z     2
_cell_measurement_reflns_used     25
_cell_measurement_theta_min     3.8
_cell_measurement_theta_max     27
_cell_measurement_temperature     293(2)
_exptl_crystal_description     Triclinic
_exptl_crystal_colour     Green
_exptl_crystal_size_max     0.40
_exptl_crystal_size_mid     0.30
_exptl_crystal_size_min     0.20
_exptl_crystal_density_diffrn     3.702
_exptl_crystal_density_meas     ?
_exptl_crystal_density_method     'not measured'
_exptl_crystal_F_000     314
_exptl_absorpt_coefficient_mu     12.366
_exptl_absorpt_correction_type     psi-scan
_exptl_absorpt_process_details
;
(North <i>et al.</i>,  1968)
;
_exptl_absorpt_correction_T_min     0.0788
_exptl_absorpt_correction_T_max     0.1820
_exptl_special_details     ?
_diffrn_ambient_temperature     293(2)
_diffrn_radiation_type     MoK\a
_diffrn_radiation_wavelength     0.71073
_diffrn_radiation_source     'fine-focus sealed tube'
_diffrn_radiation_monochromator     graphite
_diffrn_measurement_device_type     'Enraf--Nonius CAD-4'
_diffrn_measurement_method     \w/2\q
_diffrn_detector_area_resol_mean     ?
_diffrn_reflns_number     1628
_diffrn_reflns_av_R_equivalents     0.0136
_diffrn_reflns_av_sigmaI/netI     0.0223
_diffrn_reflns_theta_min     2.62
_diffrn_reflns_theta_max     29.95
_diffrn_reflns_theta_full     29.95
_diffrn_measured_fraction_theta_max     1.000
_diffrn_measured_fraction_theta_full     1.000
_diffrn_reflns_limit_h_min     0
_diffrn_reflns_limit_h_max     7
_diffrn_reflns_limit_k_min     -8
_diffrn_reflns_limit_k_max     8
_diffrn_reflns_limit_l_min     -11
_diffrn_reflns_limit_l_max     11
_diffrn_standards_number     2
_diffrn_standards_interval_count     ?
_diffrn_standards_interval_time     120
_diffrn_standards_decay_%     1.1
_refine_special_details
;
 Refinement of F^2^ against ALL reflections.  The weighted R-factor wR and
 goodness of fit S are based on F^2^, conventional R-factors R are based
 on F, with F set to zero for negative F^2^. The threshold expression of
 F^2^ > 2sigma(F^2^) is used only for calculating R-factors(gt) etc. and is
 not relevant to the choice of reflections for refinement.  R-factors based
 on F^2^ are statistically about twice as large as those based on F, and R-
 factors based on ALL data will be even larger.
;
_reflns_number_total     1479
_reflns_number_gt     1306
_reflns_threshold_expression     >2sigma(I)
_refine_ls_structure_factor_coef     Fsqd
_refine_ls_matrix_type     full
_refine_ls_R_factor_all     0.0286
_refine_ls_R_factor_gt     0.0230
_refine_ls_wR_factor_gt     0.0566
_refine_ls_wR_factor_ref     0.0586
_refine_ls_goodness_of_fit_ref     1.081
_refine_ls_restrained_S_all     1.081
_refine_ls_number_reflns     1479
_refine_ls_number_parameters     104
_refine_ls_number_restraints     0
_refine_ls_hydrogen_treatment     ?
_refine_ls_weighting_scheme     calc
_refine_ls_weighting_details
         'calc w=1/[\s^2^(Fo^2^)+(0.0303P)^2^+0.5924P] where P=(Fo^2^+2Fc^2^)/3'
_atom_sites_solution_hydrogens     ?
_atom_sites_solution_primary     direct
_atom_sites_solution_secondary     difmap
_refine_ls_shift/su_max     0.000
_refine_ls_shift/su_mean     0.000
_refine_diff_density_max     0.585
_refine_diff_density_min     -1.088
_refine_ls_extinction_method     none
_refine_ls_extinction_coef     ?
loop_
    _atom_type_symbol
    _atom_type_description
    _atom_type_scat_dispersion_real
    _atom_type_scat_dispersion_imag
    _atom_type_scat_source
    'As' 'As' 0.0499 2.0058
                         'International Tables Vol C Tables 4.2.6.8 and 6.1.1.4'
    'Cr' 'Cr' 0.3209 0.6236
                         'International Tables Vol C Tables 4.2.6.8 and 6.1.1.4'
    'K' 'K' 0.2009 0.2494
                         'International Tables Vol C Tables 4.2.6.8 and 6.1.1.4'
    'O' 'O' 0.0106 0.0060
                         'International Tables Vol C Tables 4.2.6.8 and 6.1.1.4'
    'Al' 'Al' 0.0645 0.0514
                         'International Tables Vol C Tables 4.2.6.8 and 6.1.1.4'
_computing_data_collection
;
CAD-4 EXPRESS (Enraf--Nonius, 1994)
;
_computing_cell_refinement
;
CAD-4 EXPRESS (Enraf--Nonius, 1994)
;
_computing_data_reduction
;
XCAD4 (Harms & Wocadlo, 1995)
;
_computing_structure_solution
;
SHELXS97 (Sheldrick, 2008)
;
_computing_structure_refinement
;
SHELXL97 (Sheldrick, 2008)
;
_computing_molecular_graphics
;
DIAMOND (Brandenburg, 2008)
;
_computing_publication_material
;
publCIF (Westrip, 2010)
;
loop_
    _atom_site_type_symbol
    _atom_site_label
    _atom_site_fract_x
    _atom_site_fract_y
    _atom_site_fract_z
    _atom_site_U_iso_or_equiv
    _atom_site_adp_type
    _atom_site_calc_flag
    _atom_site_refinement_flags
    _atom_site_occupancy
    _atom_site_symmetry_multiplicity
    _atom_site_disorder_assembly
    _atom_site_disorder_group
    As As1 0.82649(6) 0.53279(5) 0.68995(4) 0.00590(10) Uani d . 1 1 . .
    As As2 0.48557(6) 0.24607(5) 0.83512(4) 0.00587(10) Uani d . 1 1 . .
    Cr Cr 0.37535(14) 0.69197(13) 0.72579(10) 0.0054(3) Uani d P 0.255(6) 1 . .
    Al Al 0.37535(14) 0.69197(13) 0.72579(10) 0.0054(3) Uani d P 0.745(6) 1 . .
    O O1 0.6626(4) 0.7081(4) 0.6757(3) 0.0109(5) Uani d . 1 1 . .
    O O2 0.7856(4) 0.3500(4) 0.5149(3) 0.0105(5) Uani d . 1 1 . .
    O O3 0.0934(4) 0.6909(4) 0.7793(3) 0.0097(5) Uani d . 1 1 . .
    O O4 0.7722(4) 0.3747(4) 0.8485(3) 0.0108(5) Uani d . 1 1 . .
    O O5 0.3164(4) 0.3800(4) 0.7206(3) 0.0100(5) Uani d . 1 1 . .
    O O6 0.4234(5) -0.0032(4) 0.7201(3) 0.0113(5) Uani d . 1 1 . .
    O O7 0.4552(4) 0.2466(4) 1.0321(3) 0.0106(5) Uani d . 1 1 . .
    K K1 1.0000 1.0000 1.0000 0.0484(5) Uani d S 1 2 . .
    K K2 0.0000 0.0000 0.5000 0.0364(4) Uani d S 1 2 . .
loop_
    _atom_site_aniso_label
    _atom_site_aniso_U_11
    _atom_site_aniso_U_22
    _atom_site_aniso_U_33
    _atom_site_aniso_U_12
    _atom_site_aniso_U_13
    _atom_site_aniso_U_23
    As1 0.00519(19) 0.00627(16) 0.00641(15) 0.00121(12) 0.00247(12) 0.00063(11)
    As2 0.00655(19) 0.00535(15) 0.00580(15) 0.00124(12) 0.00216(12) 0.00115(10)
    Cr 0.0047(5) 0.0053(4) 0.0062(4) 0.0015(3) 0.0019(3) 0.0005(3)
    Al 0.0047(5) 0.0053(4) 0.0062(4) 0.0015(3) 0.0019(3) 0.0005(3)
    O1 0.0127(13) 0.0117(11) 0.0122(11) 0.0066(10) 0.0060(10) 0.0049(9)
    O2 0.0122(13) 0.0107(11) 0.0079(10) 0.0041(10) 0.0022(9) -0.0015(8)
    O3 0.0070(12) 0.0095(11) 0.0097(10) -0.0010(9) 0.0023(9) -0.0026(8)
    O4 0.0056(12) 0.0159(12) 0.0119(11) 0.0017(10) 0.0026(9) 0.0079(9)
    O5 0.0089(13) 0.0076(10) 0.0113(11) 0.0025(9) -0.0010(9) 0.0011(8)
    O6 0.0163(14) 0.0064(11) 0.0109(11) 0.0033(10) 0.0045(10) -0.0016(8)
    O7 0.0106(13) 0.0139(11) 0.0069(10) 0.0011(10) 0.0038(9) 0.0012(9)
    K1 0.0302(9) 0.0408(9) 0.0615(11) -0.0093(7) 0.0253(8) -0.0310(8)
    K2 0.0354(9) 0.0148(6) 0.0393(8) 0.0055(6) -0.0209(6) -0.0002(5)
_geom_special_details
;
 All esds (except the esd in the dihedral angle between two l.s. planes)
 are estimated using the full covariance matrix.  The cell esds are taken
 into account individually in the estimation of esds in distances, angles
 and torsion angles; correlations between esds in cell parameters are only
 used when they are defined by crystal symmetry.  An approximate (isotropic)
 treatment of cell esds is used for estimating esds involving l.s. planes.
;
loop_
    _geom_bond_atom_site_label_1
    _geom_bond_atom_site_label_2
    _geom_bond_site_symmetry_2
    _geom_bond_distance
    _geom_bond_publ_flag
    As1 O2 . 1.659(2) y
    As1 O3 1_655 1.669(3) y
    As1 O1 . 1.669(3) y
    As1 O4 . 1.776(2) y
    As1 K1 . 3.4388(16) ?
    As1 K2 1_665 3.5783(15) ?
    As2 O6 . 1.654(2) y
    As2 O7 . 1.663(2) y
    As2 O5 . 1.675(2) y
    As2 O4 . 1.761(3) y
    As2 K2 . 3.441(2) ?
    As2 K1 1_445 3.7159(17) ?
    As2 K1 1_545 3.8935(18) ?
    Cr O6 1_565 1.898(3) y
    Cr O3 . 1.915(3) y
    Cr O1 . 1.919(3) y
    Cr O5 . 1.925(3) y
    Cr O2 2_666 1.925(3) y
    Cr O7 2_667 1.940(3) y
    Cr K2 1_565 3.6674(17) ?
    Cr K1 . 3.902(2) ?
    O1 K1 . 3.032(3) ?
    O1 K2 1_665 3.205(3) ?
    O2 Al 2_666 1.925(3) ?
    O2 Cr 2_666 1.925(3) ?
    O2 K2 1_655 2.848(3) ?
    O3 As1 1_455 1.669(3) ?
    O3 K1 1_455 2.769(3) ?
    O3 K2 1_565 3.202(3) ?
    O4 K1 1_545 3.246(3) ?
    O5 K2 . 2.834(3) ?
    O6 Al 1_545 1.898(3) ?
    O6 Cr 1_545 1.898(3) ?
    O6 K2 . 2.806(3) ?
    O7 Al 2_667 1.940(3) ?
    O7 Cr 2_667 1.940(3) ?
    O7 K1 1_445 2.849(3) ?
    K1 O3 1_655 2.769(3) ?
    K1 O3 2_677 2.769(3) ?
    K1 O7 2_667 2.849(3) ?
    K1 O7 1_665 2.849(3) ?
    K1 O1 2_777 3.032(3) ?
    K1 O4 2_767 3.246(3) ?
    K1 O4 1_565 3.246(3) ?
    K1 As1 2_777 3.4388(16) ?
    K1 As2 1_665 3.7160(17) ?
    K1 As2 2_667 3.7160(17) ?
    K2 O6 2_556 2.806(3) ?
    K2 O5 2_556 2.834(3) ?
    K2 O2 2_656 2.848(3) ?
    K2 O2 1_455 2.848(3) ?
    K2 O3 1_545 3.202(3) ?
    K2 O3 2_566 3.202(3) ?
    K2 O1 2_666 3.205(3) ?
    K2 O1 1_445 3.205(3) ?
    K2 As2 2_556 3.441(2) ?
loop_
    _geom_angle_atom_site_label_1
    _geom_angle_atom_site_label_2
    _geom_angle_atom_site_label_3
    _geom_angle_site_symmetry_1
    _geom_angle_site_symmetry_3
    _geom_angle
    _geom_angle_publ_flag
    O2 As1 O3 . 1_655 116.44(13) ?
    O2 As1 O1 . . 117.41(13) ?
    O3 As1 O1 1_655 . 104.67(13) ?
    O2 As1 O4 . . 105.16(13) ?
    O3 As1 O4 1_655 . 103.99(12) ?
    O1 As1 O4 . . 108.17(12) ?
    O2 As1 K1 . . 164.68(9) ?
    O3 As1 K1 1_655 . 52.76(9) ?
    O1 As1 K1 . . 61.84(9) ?
    O4 As1 K1 . . 88.94(9) ?
    O2 As1 K2 . 1_665 94.71(9) ?
    O3 As1 K2 1_655 1_665 63.46(9) ?
    O1 As1 K2 . 1_665 63.56(9) ?
    O4 As1 K2 . 1_665 159.92(8) ?
    K1 As1 K2 . 1_665 71.00(4) ?
    O6 As2 O7 . . 113.63(12) ?
    O6 As2 O5 . . 106.34(13) ?
    O7 As2 O5 . . 111.83(13) ?
    O6 As2 O4 . . 106.77(13) ?
    O7 As2 O4 . . 109.74(12) ?
    O5 As2 O4 . . 108.26(12) ?
    O6 As2 K2 . . 53.92(10) ?
    O7 As2 K2 . . 116.01(10) ?
    O5 As2 K2 . . 54.99(9) ?
    O4 As2 K2 . . 134.24(8) ?
    O6 As2 K1 . 1_445 83.81(10) ?
    O7 As2 K1 . 1_445 46.83(9) ?
    O5 As2 K1 . 1_445 88.35(10) ?
    O4 As2 K1 . 1_445 156.13(8) ?
    K2 As2 K1 . 1_445 69.32(4) ?
    O6 As2 K1 . 1_545 72.50(10) ?
    O7 As2 K1 . 1_545 85.22(9) ?
    O5 As2 K1 . 1_545 160.88(9) ?
    O4 As2 K1 . 1_545 55.72(8) ?
    K2 As2 K1 . 1_545 126.37(3) ?
    K1 As2 K1 1_445 1_545 110.23(3) ?
    O6 Cr O3 1_565 . 89.05(12) ?
    O6 Cr O1 1_565 . 88.35(12) ?
    O3 Cr O1 . . 177.25(11) ?
    O6 Cr O5 1_565 . 177.24(11) ?
    O3 Cr O5 . . 90.41(12) ?
    O1 Cr O5 . . 92.23(12) ?
    O6 Cr O2 1_565 2_666 85.28(11) ?
    O3 Cr O2 . 2_666 88.97(12) ?
    O1 Cr O2 . 2_666 91.72(12) ?
    O5 Cr O2 . 2_666 92.00(11) ?
    O6 Cr O7 1_565 2_667 91.24(11) ?
    O3 Cr O7 . 2_667 91.73(11) ?
    O1 Cr O7 . 2_667 87.42(12) ?
    O5 Cr O7 . 2_667 91.49(11) ?
    O2 Cr O7 2_666 2_667 176.44(11) ?
    O6 Cr K2 1_565 1_565 48.75(9) ?
    O3 Cr K2 . 1_565 60.75(8) ?
    O1 Cr K2 . 1_565 117.88(8) ?
    O5 Cr K2 . 1_565 128.80(9) ?
    O2 Cr K2 2_666 1_565 50.16(8) ?
    O7 Cr K2 2_667 1_565 127.49(8) ?
    O6 Cr K1 1_565 . 71.06(9) ?
    O3 Cr K1 . . 128.54(8) ?
    O1 Cr K1 . . 49.56(8) ?
    O5 Cr K1 . . 111.31(9) ?
    O2 Cr K1 2_666 . 133.48(9) ?
    O7 Cr K1 2_667 . 44.10(8) ?
    K2 Cr K1 1_565 . 119.78(4) ?
    As1 O1 Cr . . 130.98(15) ?
    As1 O1 K1 . . 89.13(11) ?
    Cr O1 K1 . . 101.64(10) ?
    As1 O1 K2 . 1_665 88.65(10) ?
    Cr O1 K2 . 1_665 139.96(11) ?
    K1 O1 K2 . 1_665 81.57(8) ?
    As1 O2 Al . 2_666 136.04(15) ?
    As1 O2 Cr . 2_666 136.04(15) ?
    Al O2 Cr 2_666 2_666 0.00(8) ?
    As1 O2 K2 . 1_655 125.20(12) ?
    Al O2 K2 2_666 1_655 98.57(10) ?
    Cr O2 K2 2_666 1_655 98.57(10) ?
    As1 O3 Cr 1_455 . 131.84(14) ?
    As1 O3 K1 1_455 1_455 98.56(11) ?
    Cr O3 K1 . 1_455 129.00(12) ?
    As1 O3 K2 1_455 1_565 88.74(10) ?
    Cr O3 K2 . 1_565 87.81(9) ?
    K1 O3 K2 1_455 1_565 85.79(7) ?
    As2 O4 As1 . . 118.50(14) y
    As2 O4 K1 . 1_545 97.65(10) ?
    As1 O4 K1 . 1_545 131.00(12) ?
    As2 O5 Cr . . 127.51(15) ?
    As2 O5 K2 . . 96.06(11) ?
    Cr O5 K2 . . 135.48(11) ?
    As2 O6 Al . 1_545 145.71(15) ?
    As2 O6 Cr . 1_545 145.71(15) ?
    Al O6 Cr 1_545 1_545 0.00(5) ?
    As2 O6 K2 . . 97.63(11) ?
    Al O6 K2 1_545 . 100.69(11) ?
    Cr O6 K2 1_545 . 100.69(11) ?
    As2 O7 Al . 2_667 143.23(16) ?
    As2 O7 Cr . 2_667 143.23(16) ?
    Al O7 Cr 2_667 2_667 0.00(8) ?
    As2 O7 K1 . 1_445 107.98(11) ?
    Al O7 K1 2_667 1_445 107.62(10) ?
    Cr O7 K1 2_667 1_445 107.62(10) ?
    O3 K1 O3 1_655 2_677 180.0000(10)
                                    ?
    O3 K1 O7 1_655 2_667 95.75(8) ?
    O3 K1 O7 2_677 2_667 84.25(8) ?
    O3 K1 O7 1_655 1_665 84.25(8) ?
    O3 K1 O7 2_677 1_665 95.75(8) ?
    O7 K1 O7 2_667 1_665 180.0 ?
    O3 K1 O1 1_655 2_777 126.04(8) ?
    O3 K1 O1 2_677 2_777 53.96(8) ?
    O7 K1 O1 2_667 2_777 126.18(8) ?
    O7 K1 O1 1_665 2_777 53.82(8) ?
    O3 K1 O1 1_655 . 53.96(8) ?
    O3 K1 O1 2_677 . 126.04(8) ?
    O7 K1 O1 2_667 . 53.82(8) ?
    O7 K1 O1 1_665 . 126.18(8) ?
    O1 K1 O1 2_777 . 180.0 ?
    O3 K1 O4 1_655 2_767 60.19(7) ?
    O3 K1 O4 2_677 2_767 119.81(7) ?
    O7 K1 O4 2_667 2_767 93.40(8) ?
    O7 K1 O4 1_665 2_767 86.60(8) ?
    O1 K1 O4 2_777 2_767 82.64(7) ?
    O1 K1 O4 . 2_767 97.36(7) ?
    O3 K1 O4 1_655 1_565 119.81(7) ?
    O3 K1 O4 2_677 1_565 60.19(7) ?
    O7 K1 O4 2_667 1_565 86.60(8) ?
    O7 K1 O4 1_665 1_565 93.40(8) ?
    O1 K1 O4 2_777 1_565 97.36(7) ?
    O1 K1 O4 . 1_565 82.64(7) ?
    O4 K1 O4 2_767 1_565 180.0000(10)
                                    ?
    O3 K1 As1 1_655 2_777 151.32(5) ?
    O3 K1 As1 2_677 2_777 28.68(6) ?
    O7 K1 As1 2_667 2_777 112.10(6) ?
    O7 K1 As1 1_665 2_777 67.90(6) ?
    O1 K1 As1 2_777 2_777 29.03(5) ?
    O1 K1 As1 . 2_777 150.97(5) ?
    O4 K1 As1 2_767 2_777 109.51(6) ?
    O4 K1 As1 1_565 2_777 70.49(6) ?
    O3 K1 As1 1_655 . 28.68(5) ?
    O3 K1 As1 2_677 . 151.32(6) ?
    O7 K1 As1 2_667 . 67.90(6) ?
    O7 K1 As1 1_665 . 112.10(6) ?
    O1 K1 As1 2_777 . 150.97(5) ?
    O1 K1 As1 . . 29.03(5) ?
    O4 K1 As1 2_767 . 70.49(6) ?
    O4 K1 As1 1_565 . 109.51(6) ?
    As1 K1 As1 2_777 . 180.0 ?
    O3 K1 As2 1_655 1_665 68.09(6) ?
    O3 K1 As2 2_677 1_665 111.91(6) ?
    O7 K1 As2 2_667 1_665 154.81(5) ?
    O7 K1 As2 1_665 1_665 25.19(5) ?
    O1 K1 As2 2_777 1_665 78.58(6) ?
    O1 K1 As2 . 1_665 101.42(6) ?
    O4 K1 As2 2_767 1_665 94.66(6) ?
    O4 K1 As2 1_565 1_665 85.34(6) ?
    As1 K1 As2 2_777 1_665 87.50(4) ?
    As1 K1 As2 . 1_665 92.50(4) ?
    O3 K1 As2 1_655 2_667 111.91(6) ?
    O3 K1 As2 2_677 2_667 68.09(6) ?
    O7 K1 As2 2_667 2_667 25.19(5) ?
    O7 K1 As2 1_665 2_667 154.81(5) ?
    O1 K1 As2 2_777 2_667 101.42(6) ?
    O1 K1 As2 . 2_667 78.58(6) ?
    O4 K1 As2 2_767 2_667 85.34(6) ?
    O4 K1 As2 1_565 2_667 94.66(6) ?
    As1 K1 As2 2_777 2_667 92.50(4) ?
    As1 K1 As2 . 2_667 87.50(4) ?
    As2 K1 As2 1_665 2_667 180.0 ?
    O6 K2 O6 . 2_556 180.0 ?
    O6 K2 O5 . . 56.38(8) ?
    O6 K2 O5 2_556 . 123.62(8) ?
    O6 K2 O5 . 2_556 123.62(8) ?
    O6 K2 O5 2_556 2_556 56.38(8) ?
    O5 K2 O5 . 2_556 180.0 ?
    O6 K2 O2 . 2_656 54.52(8) ?
    O6 K2 O2 2_556 2_656 125.48(8) ?
    O5 K2 O2 . 2_656 109.72(8) ?
    O5 K2 O2 2_556 2_656 70.28(8) ?
    O6 K2 O2 . 1_455 125.48(8) ?
    O6 K2 O2 2_556 1_455 54.52(8) ?
    O5 K2 O2 . 1_455 70.28(8) ?
    O5 K2 O2 2_556 1_455 109.72(8) ?
    O2 K2 O2 2_656 1_455 180.0 ?
    O6 K2 O3 . 1_545 52.34(7) ?
    O6 K2 O3 2_556 1_545 127.66(7) ?
    O5 K2 O3 . 1_545 93.39(7) ?
    O5 K2 O3 2_556 1_545 86.61(7) ?
    O2 K2 O3 2_656 1_545 52.42(7) ?
    O2 K2 O3 1_455 1_545 127.58(7) ?
    O6 K2 O3 . 2_566 127.66(7) ?
    O6 K2 O3 2_556 2_566 52.34(7) ?
    O5 K2 O3 . 2_566 86.61(8) ?
    O5 K2 O3 2_556 2_566 93.39(7) ?
    O2 K2 O3 2_656 2_566 127.58(7) ?
    O2 K2 O3 1_455 2_566 52.42(7) ?
    O3 K2 O3 1_545 2_566 180.0 ?
    O6 K2 O1 . 2_666 80.54(8) ?
    O6 K2 O1 2_556 2_666 99.46(8) ?
    O5 K2 O1 . 2_666 64.92(8) ?
    O5 K2 O1 2_556 2_666 115.08(8) ?
    O2 K2 O1 2_656 2_666 92.66(7) ?
    O2 K2 O1 1_455 2_666 87.34(7) ?
    O3 K2 O1 1_545 2_666 131.29(7) ?
    O3 K2 O1 2_566 2_666 48.71(7) ?
    O6 K2 O1 . 1_445 99.46(8) ?
    O6 K2 O1 2_556 1_445 80.54(8) ?
    O5 K2 O1 . 1_445 115.08(8) ?
    O5 K2 O1 2_556 1_445 64.92(8) ?
    O2 K2 O1 2_656 1_445 87.34(7) ?
    O2 K2 O1 1_455 1_445 92.66(7) ?
    O3 K2 O1 1_545 1_445 48.71(7) ?
    O3 K2 O1 2_566 1_445 131.29(7) ?
    O1 K2 O1 2_666 1_445 180.00(7) ?
    O6 K2 As2 . 2_556 151.55(5) ?
    O6 K2 As2 2_556 2_556 28.45(5) ?
    O5 K2 As2 . 2_556 151.05(5) ?
    O5 K2 As2 2_556 2_556 28.95(5) ?
    O2 K2 As2 2_656 2_556 97.04(6) ?
    O2 K2 As2 1_455 2_556 82.96(6) ?
    O3 K2 As2 1_545 2_556 112.12(6) ?
    O3 K2 As2 2_566 2_556 67.88(6) ?
    O1 K2 As2 2_666 2_556 104.03(6) ?
    O1 K2 As2 1_445 2_556 75.97(6) ?
    O6 K2 As2 . . 28.45(5) ?
    O6 K2 As2 2_556 . 151.55(5) ?
    O5 K2 As2 . . 28.95(5) ?
    O5 K2 As2 2_556 . 151.05(5) ?
    O2 K2 As2 2_656 . 82.96(6) ?
    O2 K2 As2 1_455 . 97.04(6) ?
    O3 K2 As2 1_545 . 67.88(6) ?
    O3 K2 As2 2_566 . 112.12(6) ?
    O1 K2 As2 2_666 . 75.97(6) ?
    O1 K2 As2 1_445 . 104.03(6) ?
    As2 K2 As2 2_556 . 180.0 ?
_shelx_res_file
;
    shelxl.res created by SHELXL-2014/7
TITL KCr(0.25)Al(0.75)As2O7
CELL  0.71073    6.2430    6.3490    8.1530    96.570   104.450   103.080
ZERR        2    0.0030    0.0030    0.0040     0.020     0.030     0.040
LATT   1
SFAC     As   Cr  K  O   AL
UNIT     4    0.5  2  14  1.5
L.S. 10
FMAP 2
PLAN -20
ACTA
BOND $H
EXYZ CR AL
EADP CR AL
WGHT    0.030300    0.592400
FVAR       0.68670   0.25509
AS1   1    0.826492    0.532794    0.689948    11.00000    0.00519    0.00627 =
         0.00641    0.00063    0.00247    0.00121
AS2   1    0.485573    0.246070    0.835116    11.00000    0.00655    0.00535 =
         0.00580    0.00115    0.00216    0.00124
CR    2    0.375347    0.691969    0.725790    21.00000    0.00474    0.00526 =
         0.00618    0.00053    0.00186    0.00147
AL    5    0.375347    0.691969    0.725790   -21.00000    0.00474    0.00526 =
         0.00618    0.00053    0.00186    0.00147
O1    4    0.662581    0.708092    0.675740    11.00000    0.01268    0.01167 =
         0.01223    0.00485    0.00603    0.00656
O2    4    0.785613    0.350003    0.514912    11.00000    0.01222    0.01068 =
         0.00788   -0.00153    0.00222    0.00406
O3    4    0.093437    0.690886    0.779261    11.00000    0.00704    0.00945 =
         0.00971   -0.00264    0.00226   -0.00100
O4    4    0.772175    0.374712    0.848494    11.00000    0.00561    0.01589 =
         0.01185    0.00794    0.00256    0.00171
O5    4    0.316404    0.379966    0.720626    11.00000    0.00888    0.00760 =
         0.01130    0.00111   -0.00096    0.00254
O6    4    0.423398   -0.003230    0.720101    11.00000    0.01632    0.00635 =
         0.01086   -0.00157    0.00450    0.00334
O7    4    0.455247    0.246587    1.032074    11.00000    0.01056    0.01388 =
         0.00692    0.00121    0.00380    0.00108
K1    3    1.000000    1.000000    1.000000    10.50000    0.03020    0.04077 =
         0.06147   -0.03104    0.02527   -0.00928
K2    3    0.000000    0.000000    0.500000    10.50000    0.03539    0.01479 =
         0.03932   -0.00025   -0.02090    0.00550
HKLF 4
REM  KCr(0.25)Al(0.75)As2O7
REM R1 =  0.0230 for   1306 Fo > 4sig(Fo)  and  0.0286 for all   1479 data
REM    104 parameters refined using      0 restraints
END
WGHT      0.0304      0.5856
REM Highest difference peak  0.585,  deepest hole -1.088,  1-sigma level  0.173
Q1    1   0.6638  0.2617  0.8331  11.00000  0.05    0.58
Q2    1   1.1836  0.7846  0.7413  11.00000  0.05    0.57
Q3    1   0.5604  0.1018  0.7573  11.00000  0.05    0.56
Q4    1   0.7254  0.6835  0.7581  11.00000  0.05    0.56
Q5    1   0.9968  0.6481  0.4604  11.00000  0.05    0.56
Q6    1   0.5931  0.3684  0.6241  11.00000  0.05    0.54
Q7    1   1.0051  0.7008  0.7202  11.00000  0.05    0.52
Q8    1   0.4435  0.2610  1.1207  11.00000  0.05    0.50
Q9    1   0.8688  0.3990  0.5801  11.00000  0.05    0.49
Q10   1   1.0007  0.8292  0.6965  11.00000  0.05    0.48
Q11   1   1.1539  0.8723  0.8222  11.00000  0.05    0.48
Q12   1   0.4262  0.1144  0.7991  11.00000  0.05    0.48
Q13   1   1.0526  0.9662  1.3923  11.00000  0.05    0.47
Q14   1   0.3151 -0.0267  1.0399  11.00000  0.05    0.46
Q15   1   0.3054 -0.1657  0.8559  11.00000  0.05    0.46
Q16   1   0.7074  0.7266  0.9808  11.00000  0.05    0.45
Q17   1   0.1255  0.0113  0.7847  11.00000  0.05    0.45
Q18   1   0.5671 -0.1402  0.7305  11.00000  0.05    0.44
Q19   1   1.1623  0.6638  0.7449  11.00000  0.05    0.44
Q20   1   1.0349  0.9805  0.7571  11.00000  0.05    0.44
;
