# Supplementary material for: New mixed aluminium–chromium diarsenate
Source: Acta Crystallogr E Crystallogr Commun. 2017 Feb 10;73(Pt 3):345–8. doi: 10.1107/S2056989017001797 (PMC5347050; doi:10.1107/S2056989017001797)
Supplement: Supplementary file 2 [file e-73-00345-Isup2.hkl]

# 
# h,k,l, Fc-squared, Fo-squared, sigma(Fo-squared) and status flag 
# 
data_I
_shelx_title ' KCr(0.25)Al(0.75)As2O7' 
_shelx_refln_list_code          4 
_shelx_F_calc_maximum      140.33 
_exptl_crystal_F_000       313.50 
_reflns_d_resolution_high  0.7119 
 
loop_ 
 _symmetry_equiv_pos_as_xyz 
 'x, y, z' 
 '-x, -y, -z' 
 
_cell_length_a     6.2430 
_cell_length_b     6.3490 
_cell_length_c     8.1530 
_cell_angle_alpha  96.570 
_cell_angle_beta  104.450 
_cell_angle_gamma 103.080 
 
_shelx_F_squared_multiplier     1.000 
 
loop_ 
 _refln_index_h 
 _refln_index_k 
 _refln_index_l 
 _refln_F_squared_calc 
 _refln_F_squared_meas 
 _refln_F_squared_sigma 
 _refln_observed_status 
   1   0   0     1830.43     2056.91     14.11 o 
   2   0   0     1251.89     1188.56     15.54 o 
   3   0   0     3321.89     3466.72     32.36 o 
   4   0   0      518.31      516.67     15.95 o 
   5   0   0      174.66      201.46     12.48 o 
   6   0   0     3337.09     3420.44     87.67 o 
   7   0   0      412.70      349.35     28.12 o 
  -7   1   0     2228.20     2200.30     78.99 o 
  -6   1   0     3333.56     3218.47     83.53 o 
  -5   1   0        1.34        2.97      7.48 o 
  -4   1   0      218.90      206.90     10.59 o 
  -3   1   0     4050.62     4067.64     33.76 o 
  -2   1   0     4694.88     4421.43     28.40 o 
  -1   1   0       94.34      140.40      5.16 o 
   0   1   0     3554.84     3355.23     17.50 o 
   1   1   0        8.52        3.09      4.70 o 
   2   1   0     8681.17     9050.50     47.88 o 
   3   1   0     2354.62     2350.79     29.30 o 
   4   1   0     2053.23     2039.24     31.79 o 
   5   1   0      619.48      645.99     21.50 o 
   6   1   0      111.81      118.61     11.04 o 
  -7   2   0      385.69      390.33     27.07 o 
  -6   2   0      339.29      401.48     29.38 o 
  -5   2   0     6425.62     6410.20     58.66 o 
  -4   2   0      542.39      599.67     16.28 o 
  -3   2   0      297.60      274.47     10.05 o 
  -2   2   0     3366.75     3225.55     27.10 o 
  -1   2   0    14326.87    13126.09     53.79 o 
   0   2   0      287.73      371.30      9.44 o 
   1   2   0    11146.20    10485.01     55.80 o 
   2   2   0     1677.54     1909.15     26.61 o 
   3   2   0       13.73       16.57      6.52 o 
   4   2   0      518.22      525.78     18.94 o 
   5   2   0     1833.50     1875.09     38.00 o 
   6   2   0        7.81        5.16     20.31 o 
  -7   3   0      220.84      212.53     21.64 o 
  -6   3   0        0.18       -3.19     10.04 o 
  -5   3   0     1395.84     1423.72     28.97 o 
  -4   3   0       79.00       78.17      5.72 o 
  -3   3   0     3656.48     3794.06     37.22 o 
  -2   3   0     2802.80     2781.79     30.14 o 
  -1   3   0       70.04       63.47      6.66 o 
   0   3   0     1872.55     2003.88     23.39 o 
   1   3   0      739.89      768.87     20.01 o 
   2   3   0        0.43       -6.99      6.99 o 
   3   3   0     4002.46     3965.15     49.19 o 
   4   3   0        6.30       -4.73      8.73 o 
   5   3   0     1259.52     1168.64     33.60 o 
  -7   4   0      192.90      219.42     20.55 o 
  -6   4   0     1001.73     1029.23     28.46 o 
  -5   4   0      209.68      229.67     13.90 o 
  -4   4   0     3039.48     3031.15     40.32 o 
  -3   4   0     4155.39     4172.47     44.29 o 
  -2   4   0     2110.19     2099.04     32.37 o 
  -1   4   0     5234.43     5199.80     58.54 o 
   0   4   0     7638.97     7595.08    110.71 o 
   1   4   0      287.49      262.37     16.08 o 
   2   4   0     4680.54     4450.25     56.74 o 
   3   4   0     1067.72     1031.25     29.79 o 
   4   4   0        0.72       21.94     10.81 o 
   5   4   0      353.39      333.18     21.81 o 
  -6   5   0       95.35      107.54     10.65 o 
  -5   5   0      105.19      120.37     10.89 o 
  -4   5   0       87.90       76.02      6.13 o 
  -3   5   0      334.48      331.18     16.32 o 
  -2   5   0     1909.60     1867.69     37.28 o 
  -1   5   0     1998.56     2179.27     42.51 o 
   0   5   0      151.39      163.54      9.85 o 
   1   5   0     1371.96     1302.81     35.64 o 
   2   5   0       33.74       41.42      5.89 o 
   3   5   0       32.33       46.30      7.05 o 
   4   5   0     4137.00     4000.27     68.75 o 
  -6   6   0      376.70      368.00     23.14 o 
  -5   6   0     3247.74     3156.87     52.45 o 
  -4   6   0        5.18        3.73     10.16 o 
  -3   6   0     2537.82     2556.70     47.21 o 
  -2   6   0     4153.18     4006.74     63.05 o 
  -1   6   0      455.76      493.11     24.84 o 
   0   6   0        7.54       12.85      8.46 o 
   1   6   0     3703.81     3676.77     64.31 o 
   2   6   0       22.26       31.00     14.52 o 
   3   6   0      134.49      144.46     15.34 o 
  -5   7   0      242.28      230.91     20.75 o 
  -4   7   0      683.39      701.06     28.78 o 
  -3   7   0        0.18        7.26     13.25 o 
  -2   7   0     2355.92     2480.65     55.39 o 
  -1   7   0      207.88      225.75     21.47 o 
   0   7   0       44.62      104.11     10.86 o 
   1   7   0       45.32       28.28     17.79 o 
   2   7   0      436.78      410.61     29.33 o 
   3   7   0     1219.64     1232.96     46.73 o 
  -4   8   0     3803.89     3360.53     69.28 o 
  -3   8   0      660.49      684.28     33.86 o 
  -2   8   0      117.79      126.25     11.82 o 
  -1   8   0     1255.84     1401.25     46.32 o 
   0   8   0      594.48      650.15     24.03 o 
   1   8   0        0.18       -4.04     16.32 o 
  -1  -8   1     1049.86     1078.13     44.02 o 
   0  -8   1        0.43       23.11     15.52 o 
   1  -8   1      982.45     1120.78     41.94 o 
   2  -8   1      911.42     1031.51     41.56 o 
   3  -8   1       17.03       23.44     14.62 o 
   4  -8   1        2.59       -1.20     14.06 o 
  -3  -7   1     1058.03      930.62     42.34 o 
  -2  -7   1       15.13       12.92     13.30 o 
  -1  -7   1      150.90      148.74     15.90 o 
   0  -7   1     3442.63     3783.83     48.94 o 
   1  -7   1      236.73      304.46     22.50 o 
   2  -7   1       59.71       66.37      8.21 o 
   3  -7   1     1765.39     1772.89     44.95 o 
   4  -7   1       20.22       31.69     12.22 o 
   5  -7   1        5.36       15.05     11.90 o 
  -3  -6   1      788.48      733.68     32.27 o 
  -2  -6   1        9.18       16.46     13.01 o 
  -1  -6   1       60.95       70.95      6.82 o 
   0  -6   1     7352.06     7746.58     63.67 o 
   1  -6   1      465.58      511.75     25.71 o 
   2  -6   1        2.07        2.72      8.15 o 
   3  -6   1     1736.23     1645.75     38.20 o 
   4  -6   1        4.59        5.11      9.82 o 
   5  -6   1      480.62      496.25     22.67 o 
   6  -6   1      670.66      630.01     26.97 o 
  -4  -5   1      186.54      167.85     16.22 o 
  -3  -5   1       40.99       23.49     11.96 o 
  -2  -5   1     2359.34     2372.44     46.04 o 
  -1  -5   1     1470.55     1392.65     35.56 o 
   0  -5   1      146.45      133.31      8.63 o 
   1  -5   1     1505.94     1675.32     38.67 o 
   2  -5   1     4343.60     4301.87     55.54 o 
   3  -5   1       56.81       65.13      5.84 o 
   4  -5   1     1985.68     2001.58     36.42 o 
   5  -5   1     2336.13     2380.35     42.17 o 
   6  -5   1      305.77      332.19     19.42 o 
  -5  -4   1     2268.07     2166.39     48.27 o 
  -4  -4   1      502.01      517.60     22.56 o 
  -3  -4   1      110.28      106.58     10.33 o 
  -2  -4   1     3404.27     3324.00     46.45 o 
  -1  -4   1     2558.48     2639.77     40.26 o 
   0  -4   1      427.00      419.79     13.30 o 
   1  -4   1     4572.06     4599.36     55.88 o 
   2  -4   1      971.40     1003.19     22.16 o 
   3  -4   1     1011.42     1024.57     22.38 o 
   4  -4   1       34.83       39.82      4.00 o 
   5  -4   1       71.59       75.97      6.69 o 
   6  -4   1      326.53      311.21     18.36 o 
  -6  -3   1      381.93      470.01     41.84 o 
  -5  -3   1      464.79      430.62     20.79 o 
  -4  -3   1      877.56      881.65     25.16 o 
  -3  -3   1     6885.55     6670.51     60.67 o 
  -2  -3   1      197.30      172.73     11.10 o 
  -1  -3   1     1501.07     1479.25     24.80 o 
   0  -3   1     1010.80      915.73     15.48 o 
   1  -3   1      687.06      739.22     18.28 o 
   2  -3   1     1409.48     1503.62     22.28 o 
   3  -3   1     5273.87     5259.26     44.24 o 
   4  -3   1      389.98      377.95     14.51 o 
   5  -3   1     2033.64     2076.35     35.58 o 
   6  -3   1     3384.40     3425.62     50.21 o 
   7  -3   1       66.25       77.26     10.78 o 
  -6  -2   1      477.30      475.28     38.22 o 
  -5  -2   1      133.32      126.36     10.81 o 
  -4  -2   1      829.73      907.39     22.93 o 
  -3  -2   1     4299.58     4305.45     42.48 o 
  -2  -2   1       24.95       33.94      3.69 o 
  -1  -2   1     3827.98     3729.08     31.08 o 
   0  -2   1     6622.83     6389.65     30.40 o 
   1  -2   1      359.92      360.82      9.82 o 
   2  -2   1     5071.87     5574.33     36.64 o 
   3  -2   1     1797.62     1868.07     24.88 o 
   4  -2   1     1656.50     1692.30     27.47 o 
   5  -2   1       96.38      107.12     10.53 o 
   6  -2   1     1368.61     1449.53     57.41 o 
   7  -2   1      165.45      146.76     15.80 o 
  -7  -1   1      326.99      311.14     26.38 o 
  -6  -1   1        0.16       -4.25     16.17 o 
  -5  -1   1     1999.15     1996.73     35.08 o 
  -4  -1   1        0.52       -4.21      6.30 o 
  -3  -1   1      668.13      676.39     15.47 o 
  -2  -1   1     6104.21     6029.80     37.27 o 
  -1  -1   1        4.05        6.25      4.09 o 
   0  -1   1      450.11      448.20      5.76 o 
   1  -1   1     9522.02     8771.65     33.93 o 
   2  -1   1      532.76      556.31     11.58 o 
   3  -1   1      889.00      892.95     17.19 o 
   4  -1   1    16979.89    16554.06     83.82 o 
   5  -1   1     1851.25     1940.13     34.16 o 
   6  -1   1       54.80       52.19      8.90 o 
   7  -1   1     1513.75     1545.65     69.84 o 
  -7   0   1      140.58      165.64     14.14 o 
  -6   0   1      238.58      216.21     19.17 o 
  -5   0   1     3330.91     3389.93     42.86 o 
  -4   0   1       13.08        9.26      5.82 o 
  -3   0   1     4532.93     4909.29     37.18 o 
  -2   0   1    17472.78    15806.28    193.47 o 
  -1   0   1      451.45      540.82      7.92 o 
   0   0   1       10.59        9.73      3.38 o 
   1   0   1     4469.35     4544.58     26.07 o 
   2   0   1      332.84      318.39      9.38 o 
   3   0   1     1006.61     1061.12     19.54 o 
   4   0   1     3105.23     3112.16     38.36 o 
   5   0   1        4.10       -4.04      8.23 o 
   6   0   1      254.02      262.36     20.80 o 
  -7   1   1      695.36      674.69     45.26 o 
  -6   1   1      324.73      372.70     29.77 o 
  -5   1   1       15.41       20.00      6.90 o 
  -4   1   1     8697.00     8602.96     56.61 o 
  -3   1   1     1705.93     1801.98     22.29 o 
  -2   1   1      907.84     1005.06     13.99 o 
  -1   1   1     6052.90     6055.80     28.30 o 
   0   1   1     1031.16      905.53     11.60 o 
   1   1   1       90.90       78.63      6.60 o 
   2   1   1     4768.37     4559.36     37.84 o 
   3   1   1     5359.91     5502.69     48.01 o 
   4   1   1      431.75      471.03     17.30 o 
   5   1   1     2591.32     2642.42     43.18 o 
   6   1   1     1582.96     1630.53     68.23 o 
  -7   2   1     1037.78     1015.72     53.39 o 
  -6   2   1       89.51       94.50      9.68 o 
  -5   2   1        7.43        3.81      8.03 o 
  -4   2   1     6990.80     7010.64     52.01 o 
  -3   2   1     2501.25     2543.72     27.71 o 
  -2   2   1      239.11      266.17      8.95 o 
  -1   2   1     6979.55     6968.46     42.24 o 
   0   2   1      445.06      536.81     11.54 o 
   1   2   1      542.17      511.42     15.23 o 
   2   2   1     2650.71     2760.81     35.01 o 
   3   2   1      299.31      318.58     13.92 o 
   4   2   1        7.36       15.29      8.36 o 
   5   2   1     1214.74     1211.65     32.92 o 
   6   2   1       68.87       75.82     11.37 o 
  -7   3   1      141.60      134.31     18.33 o 
  -6   3   1     1096.69     1140.85     28.64 o 
  -5   3   1     1346.86     1335.15     27.81 o 
  -4   3   1      108.19      110.84      9.46 o 
  -3   3   1      712.28      701.34     16.87 o 
  -2   3   1     2348.16     2414.28     29.52 o 
  -1   3   1      820.58      798.02     20.11 o 
   0   3   1     1178.18     1245.91     26.93 o 
   1   3   1     7469.60     6938.75     62.71 o 
   2   3   1      550.53      543.82     20.10 o 
   3   3   1     4800.34     4608.79     57.03 o 
   4   3   1     4069.17     4068.81     58.09 o 
   5   3   1        1.33      -12.76     12.76 o 
  -7   4   1      352.36      382.16     37.47 o 
  -6   4   1     1747.94     1754.58     36.44 o 
  -5   4   1     2435.10     2468.86     39.86 o 
  -4   4   1      504.04      522.57     17.58 o 
  -3   4   1     5893.97     5715.88     53.17 o 
  -2   4   1     1862.00     1919.61     32.51 o 
  -1   4   1      754.30      780.71     23.94 o 
   0   4   1      119.92      150.14      9.18 o 
   1   4   1     1004.35      995.22     28.74 o 
   2   4   1      487.00      513.30     21.83 o 
   3   4   1      676.92      661.14     26.48 o 
   4   4   1     1078.57     1006.72     34.65 o 
   5   4   1      620.00      586.81     30.09 o 
  -6   5   1        0.33       -3.78     10.98 o 
  -5   5   1      141.48      133.97     12.38 o 
  -4   5   1     2005.27     2031.64     37.31 o 
  -3   5   1      138.17      124.36     11.84 o 
  -2   5   1      330.32      289.11     18.16 o 
  -1   5   1     4462.31     4587.40     62.27 o 
   0   5   1      104.03      124.61      8.24 o 
   1   5   1      566.14      552.88     24.89 o 
   2   5   1     3971.70     3793.23     63.78 o 
   3   5   1      482.88      485.44     25.02 o 
   4   5   1       56.72       39.36     14.64 o 
  -6   6   1        0.20       25.34     10.67 o 
  -5   6   1      325.56      340.37     19.66 o 
  -4   6   1     3313.51     3212.98     52.83 o 
  -3   6   1       21.72       29.91     11.51 o 
  -2   6   1      164.96      150.65     13.67 o 
  -1   6   1      980.36     1063.21     34.22 o 
   0   6   1      572.57      630.17     20.44 o 
   1   6   1       22.62       31.72     14.21 o 
   2   6   1     1971.66     1991.09     51.15 o 
   3   6   1       49.45       36.86      8.76 o 
  -5   7   1        8.63       -2.97     12.25 o 
  -4   7   1      333.85      346.90     22.24 o 
  -3   7   1      425.72      450.92     25.77 o 
  -2   7   1      344.66      332.98     24.34 o 
  -1   7   1       32.48       52.36      7.72 o 
   0   7   1     4159.09     4570.01     53.16 o 
   1   7   1     1016.77     1085.07     39.62 o 
   2   7   1       30.78       24.88     15.44 o 
  -4   8   1        8.76       -6.36     14.99 o 
  -3   8   1     1071.66     1075.48     42.54 o 
  -2   8   1        5.38      -16.05     16.05 o 
  -1   8   1       18.34       27.25     14.76 o 
   0   8   1      582.71      643.33     30.28 o 
   1   8   1       32.49       24.14     19.98 o 
  -1  -8   2       12.42        5.55     18.18 o 
   0  -8   2      412.36      437.06     21.01 o 
   1  -8   2     1090.07     1200.06     45.58 o 
   2  -8   2        1.96        6.73     14.68 o 
   3  -8   2        4.54       24.82     14.01 o 
   4  -8   2     1432.74     1362.99     44.43 o 
  -3  -7   2      224.41      194.46     18.26 o 
  -2  -7   2     3099.85     2819.68     63.25 o 
  -1  -7   2       52.09       50.25     17.09 o 
   0  -7   2        2.69       11.06      9.98 o 
   1  -7   2      580.81      679.02     32.30 o 
   2  -7   2      145.64      173.53     16.69 o 
   3  -7   2        0.24        1.01     10.84 o 
   4  -7   2     4609.95     4415.13     67.17 o 
   5  -7   2      499.79      495.46     26.94 o 
  -3  -6   2       60.92       72.50      7.81 o 
  -2  -6   2     1008.77      917.91     32.56 o 
  -1  -6   2       17.87       13.16     12.03 o 
   0  -6   2      517.56      554.28     18.90 o 
   1  -6   2      361.10      414.68     23.65 o 
   2  -6   2     1740.46     1680.03     42.31 o 
   3  -6   2      859.21      836.56     27.28 o 
   4  -6   2        5.77       15.16      4.93 o 
   5  -6   2      378.69      408.90     20.87 o 
   6  -6   2     1385.32     1361.37     37.98 o 
  -4  -5   2     2234.04     2167.52     47.82 o 
  -3  -5   2     2057.99     1976.47     42.85 o 
  -2  -5   2       89.46       82.89      7.71 o 
  -1  -5   2     4816.31     4598.68     59.50 o 
   0  -5   2      270.05      266.13     18.35 o 
   1  -5   2        2.59        5.22      9.99 o 
   2  -5   2     1830.69     1781.83     35.78 o 
   3  -5   2     2709.27     2646.40     40.91 o 
   4  -5   2       14.88       17.51      8.34 o 
   5  -5   2     2554.88     2613.90     44.28 o 
   6  -5   2      583.24      630.83     26.18 o 
  -5  -4   2      539.13      587.22     25.98 o 
  -4  -4   2     1351.76     1307.77     32.96 o 
  -3  -4   2       20.72       16.92      9.40 o 
  -2  -4   2      274.85      289.76     14.67 o 
  -1  -4   2      358.28      343.95     14.85 o 
   0  -4   2      119.42      116.89      7.59 o 
   1  -4   2     9078.05     8957.40     81.77 o 
   2  -4   2      283.16      281.45     12.92 o 
   3  -4   2     1054.15     1041.76     22.90 o 
   4  -4   2      827.63      805.44     22.20 o 
   5  -4   2      131.73      120.06     11.87 o 
   6  -4   2        4.74        8.96     10.50 o 
  -6  -3   2     2746.15     2648.04     92.32 o 
  -5  -3   2     1660.14     1639.64     36.62 o 
  -4  -3   2      300.62      317.34     16.08 o 
  -3  -3   2     1241.75     1239.78     26.27 o 
  -2  -3   2     3935.44     3912.07     41.09 o 
  -1  -3   2     2596.43     2701.20     32.24 o 
   0  -3   2     1193.93     1117.03     15.87 o 
   1  -3   2     3847.71     3925.28     42.47 o 
   2  -3   2      356.70      367.90     11.93 o 
   3  -3   2     1404.50     1415.10     24.41 o 
   4  -3   2     7552.14     7323.97     60.52 o 
   5  -3   2      122.40      149.25     12.54 o 
   6  -3   2      521.61      528.14     22.71 o 
  -6  -2   2       47.47       52.91      9.57 o 
  -5  -2   2      611.04      596.29     21.55 o 
  -4  -2   2     1615.88     1633.56     29.68 o 
  -3  -2   2     4125.42     4164.56     41.33 o 
  -2  -2   2       91.45      117.23      7.73 o 
  -1  -2   2     1634.60     1654.86     20.65 o 
   0  -2   2     1829.74     1772.24     16.46 o 
   1  -2   2     1008.84     1070.44     15.92 o 
   2  -2   2     6251.38     5973.71     40.84 o 
   3  -2   2        2.85       10.54      4.94 o 
   4  -2   2       63.82       65.77      6.48 o 
   5  -2   2     1397.43     1468.34     30.98 o 
   6  -2   2      479.52      552.76     37.65 o 
  -7  -1   2     4261.54     4319.83    111.21 o 
  -6  -1   2       18.04       10.26     18.01 o 
  -5  -1   2      654.44      686.32     20.75 o 
  -4  -1   2     4003.94     4208.56     42.88 o 
  -3  -1   2      190.31      186.72      9.09 o 
  -2  -1   2       42.83       29.27      3.15 o 
  -1  -1   2    17237.68    16014.72    188.11 o 
   0  -1   2       41.18       39.10      7.72 o 
   1  -1   2     4354.41     4149.25     29.96 o 
   2  -1   2     4808.72     4826.84     36.59 o 
   3  -1   2     2823.93     2912.61     33.29 o 
   4  -1   2        2.24        5.99      6.78 o 
   5  -1   2     2463.69     2560.24     41.09 o 
   6  -1   2      157.71      164.27     13.23 o 
  -7   0   2      273.26      280.33     22.22 o 
  -6   0   2      178.35      180.28     17.12 o 
  -5   0   2      329.04      336.61     14.72 o 
  -4   0   2     4543.69     4511.31     42.08 o 
  -3   0   2     1150.84     1072.49     17.93 o 
  -2   0   2       39.72       53.83      4.47 o 
  -1   0   2      765.43      724.12     10.78 o 
   0   0   2     8045.43     7782.83     29.99 o 
   1   0   2     5963.50     5576.32     38.79 o 
   2   0   2     2422.35     2543.00     28.66 o 
   3   0   2     2084.58     2075.75     29.67 o 
   4   0   2       38.50       37.97      4.37 o 
   5   0   2        4.53        0.65      9.29 o 
   6   0   2     1019.05     1076.47     55.46 o 
  -7   1   2      413.24      448.67     37.12 o 
  -6   1   2     6329.25     6456.79    112.76 o 
  -5   1   2      366.59      383.10     14.97 o 
  -4   1   2       23.94       24.65      3.03 o 
  -3   1   2       49.24       54.52      5.01 o 
  -2   1   2     1687.46     1603.96     18.70 o 
  -1   1   2      366.32      326.16      8.96 o 
   0   1   2    19693.21    15437.92    290.30 o 
   1   1   2      566.37      560.33     15.27 o 
   2   1   2       72.81       53.31      5.87 o 
   3   1   2     3034.00     3021.15     39.42 o 
   4   1   2     1283.02     1310.34     29.32 o 
   5   1   2      552.25      549.59     23.06 o 
   6   1   2     1476.73     1457.58     70.12 o 
  -7   2   2        1.89       24.48     16.20 o 
  -6   2   2      804.52      804.18     41.64 o 
  -5   2   2      141.75      122.42     10.36 o 
  -4   2   2     1139.69     1102.01     21.58 o 
  -3   2   2     2477.47     2474.06     28.30 o 
  -2   2   2     2777.25     2669.84     27.46 o 
  -1   2   2      119.09       88.58      7.14 o 
   0   2   2        1.23        0.20      5.47 o 
   1   2   2       65.31       69.47      7.58 o 
   2   2   2     5666.35     5445.54     54.38 o 
   3   2   2     2336.19     2308.31     38.78 o 
   4   2   2      373.95      366.91     18.52 o 
   5   2   2     2046.67     1964.18     44.07 o 
  -7   3   2     1744.76     1815.42     67.75 o 
  -6   3   2       77.68       79.48      6.11 o 
  -5   3   2     4371.79     4365.55     49.45 o 
  -4   3   2      301.64      320.35     13.11 o 
  -3   3   2      773.08      851.89     19.29 o 
  -2   3   2     2057.71     2198.95     30.13 o 
  -1   3   2    10204.81     9471.87     68.83 o 
   0   3   2       42.87       65.85      4.71 o 
   1   3   2     8136.81     7685.99     72.00 o 
   2   3   2     1898.30     1866.82     36.97 o 
   3   3   2      100.13       87.42      8.76 o 
   4   3   2      121.48      124.14     13.06 o 
   5   3   2     1472.43     1427.19     42.33 o 
  -7   4   2      118.95      128.94     11.62 o 
  -6   4   2       93.80       86.41      7.63 o 
  -5   4   2      525.95      515.46     19.95 o 
  -4   4   2       97.29       96.06      8.42 o 
  -3   4   2    10043.05     9796.52     72.51 o 
  -2   4   2      122.97      120.90     10.28 o 
  -1   4   2      159.50      143.21     12.54 o 
   0   4   2     1585.16     1684.66     25.70 o 
   1   4   2       55.06       32.73     12.80 o 
   2   4   2      235.46      227.20     16.91 o 
   3   4   2     2589.15     2375.41     50.88 o 
   4   4   2        3.95       -2.11     13.35 o 
  -6   5   2     2628.30     2623.52     47.49 o 
  -5   5   2      150.44      140.44     13.80 o 
  -4   5   2      276.23      285.77     16.23 o 
  -3   5   2     2262.95     2231.84     40.53 o 
  -2   5   2      338.24      331.37     19.23 o 
  -1   5   2        6.52        4.01     10.74 o 
   0   5   2     6585.07     7163.15    157.27 o 
   1   5   2        1.20       -1.81     10.53 o 
   2   5   2      456.55      427.98     24.18 o 
   3   5   2      418.58      364.69     26.38 o 
  -6   6   2      274.32      239.48     20.19 o 
  -5   6   2      506.26      490.77     23.21 o 
  -4   6   2      561.35      572.90     24.45 o 
  -3   6   2       39.70       31.82     12.05 o 
  -2   6   2     1941.77     1972.34     45.61 o 
  -1   6   2        2.59       31.71      6.14 o 
   0   6   2      164.13      180.35     26.63 o 
   1   6   2       83.17       85.82      8.67 o 
   2   6   2      430.82      416.83     26.18 o 
   3   6   2       61.11       59.55      8.64 o 
  -5   7   2     1331.43     1321.41     41.05 o 
  -4   7   2       14.79       13.88     12.31 o 
  -3   7   2      639.59      571.12     28.37 o 
  -2   7   2     2288.53     2326.89     55.42 o 
  -1   7   2      894.91      941.48     35.61 o 
   0   7   2        5.19        2.68     10.42 o 
   1   7   2     1670.20     1809.26     50.68 o 
   2   7   2        4.68       23.97     15.30 o 
  -4   8   2      698.51      596.47     32.35 o 
  -3   8   2      839.64      780.66     37.46 o 
  -2   8   2      392.30      408.91     27.53 o 
  -1   8   2      794.31      830.60     38.88 o 
   0   8   2       98.84       95.46      7.54 o 
  -1  -8   3     1581.30     1516.55     51.19 o 
   0  -8   3      464.57      504.40     22.21 o 
   1  -8   3       67.92       68.98      9.89 o 
   2  -8   3     2302.10     2544.72     66.22 o 
   3  -8   3      262.05      219.05     21.69 o 
   4  -8   3        2.89      -14.02     15.41 o 
  -3  -7   3       53.02       29.86     16.41 o 
  -2  -7   3      306.43      257.45     21.40 o 
  -1  -7   3      652.99      627.12     31.58 o 
   0  -7   3      253.95      255.55     17.41 o 
   1  -7   3        4.23       12.51     14.27 o 
   2  -7   3      799.14      803.97     36.20 o 
   3  -7   3       57.67       43.53     15.12 o 
   4  -7   3       97.26       91.28      7.92 o 
  -3  -6   3      488.07      459.05     25.80 o 
  -2  -6   3      780.20      768.16     30.14 o 
  -1  -6   3      140.90      151.56     15.09 o 
   0  -6   3     3608.82     3492.59     43.67 o 
   1  -6   3     2967.50     3195.74     63.65 o 
   2  -6   3        1.82        9.65     10.22 o 
   3  -6   3     2165.06     2191.10     43.03 o 
   4  -6   3      188.09      195.39     15.83 o 
   5  -6   3       13.19        9.89     12.11 o 
  -4  -5   3       56.86       75.11      7.50 o 
  -3  -5   3      213.15      206.46     16.46 o 
  -2  -5   3       22.22       23.93     10.15 o 
  -1  -5   3      383.85      376.17     18.83 o 
   0  -5   3     1507.97     1490.02     25.21 o 
   1  -5   3        6.56        4.81     10.50 o 
   2  -5   3      704.01      684.52     23.27 o 
   3  -5   3      618.35      626.51     20.83 o 
   4  -5   3        0.03       -1.90      8.41 o 
   5  -5   3     2315.97     2358.38     43.83 o 
   6  -5   3      108.71      122.97     10.19 o 
  -5  -4   3     1267.58     1319.23     35.95 o 
  -4  -4   3     1427.26     1405.04     34.14 o 
  -3  -4   3        5.12       21.26      8.39 o 
  -2  -4   3     3424.40     3461.86     44.95 o 
  -1  -4   3     3563.09     3588.63     44.04 o 
   0  -4   3      116.80      120.23      7.55 o 
   1  -4   3     2294.97     2391.67     46.41 o 
   2  -4   3     4648.19     4646.52     48.09 o 
   3  -4   3     1025.19     1003.06     23.84 o 
   4  -4   3       37.48       18.46     10.12 o 
   5  -4   3     2387.42     2483.01     43.27 o 
   6  -4   3      103.67      108.59     11.12 o 
  -6  -3   3        3.31       25.87     16.36 o 
  -5  -3   3     1090.72     1147.61     30.25 o 
  -4  -3   3      170.20      193.58     12.96 o 
  -3  -3   3     5283.72     5235.95     51.99 o 
  -2  -3   3      215.41      229.34     11.43 o 
  -1  -3   3     1499.94     1540.37     24.63 o 
   0  -3   3      849.60      856.71     17.64 o 
   1  -3   3     3058.61     3213.89     40.74 o 
   2  -3   3     1747.86     1754.15     26.19 o 
   3  -3   3     1746.03     1659.43     27.94 o 
   4  -3   3      914.87      925.16     23.56 o 
   5  -3   3      237.22      230.73     15.06 o 
   6  -3   3      997.64     1016.87     30.98 o 
  -6  -2   3     1367.73     1351.61     58.50 o 
  -5  -2   3      202.54      215.90     14.14 o 
  -4  -2   3      263.99      250.75     13.40 o 
  -3  -2   3    11838.51    11536.14     68.93 o 
  -2  -2   3      823.26      825.74     17.12 o 
  -1  -2   3        6.40       19.08      2.35 o 
   0  -2   3    10044.00     9589.50     34.69 o 
   1  -2   3      724.16      728.72     15.68 o 
   2  -2   3       32.20       38.42      3.46 o 
   3  -2   3     4802.53     4805.12     46.37 o 
   4  -2   3      213.47      212.76     13.82 o 
   5  -2   3      186.97      202.80     14.58 o 
   6  -2   3     1663.77     1759.49     69.29 o 
  -7  -1   3      534.60      498.67     31.81 o 
  -6  -1   3     1776.43     1844.28     63.82 o 
  -5  -1   3      220.70      218.31     12.94 o 
  -4  -1   3       97.82      108.86      9.31 o 
  -3  -1   3     2285.20     2267.00     28.32 o 
  -2  -1   3      464.08      456.82     11.78 o 
  -1  -1   3     1745.13     2083.78     21.60 o 
   0  -1   3     4358.59     4309.37     69.16 o 
   1  -1   3       10.34        7.57      6.44 o 
   2  -1   3      380.72      372.79     12.88 o 
   3  -1   3        6.70        3.48      6.43 o 
   4  -1   3     2827.63     2898.66     41.07 o 
   5  -1   3      954.18     1035.67     28.19 o 
   6  -1   3      343.56      417.35     38.15 o 
  -7   0   3      208.67      247.37     20.34 o 
  -6   0   3      297.37      297.24     19.78 o 
  -5   0   3     3932.13     3863.17     45.52 o 
  -4   0   3     2575.88     2620.17     32.88 o 
  -3   0   3     2924.07     3004.79     30.88 o 
  -2   0   3     9374.48     9103.66     46.95 o 
  -1   0   3     3159.30     3151.84     26.31 o 
   0   0   3       82.30       93.32      8.65 o 
   1   0   3      317.58      230.46     12.50 o 
   2   0   3      366.69      385.17     13.86 o 
   3   0   3       14.90       14.81      7.55 o 
   4   0   3     5061.84     4961.01     56.38 o 
   5   0   3     1129.99     1172.23     31.91 o 
   6   0   3        3.58      -21.85     21.85 o 
  -7   1   3       35.07       17.96     21.53 o 
  -6   1   3      481.05      494.88     35.38 o 
  -5   1   3      385.55      390.56     15.84 o 
  -4   1   3      208.64      206.22     10.65 o 
  -3   1   3      234.38      230.57      9.67 o 
  -2   1   3     3106.10     2935.75     28.23 o 
  -1   1   3      595.80      723.69     14.96 o 
   0   1   3       75.49       70.43      5.81 o 
   1   1   3     2028.40     2036.63     33.48 o 
   2   1   3      376.90      405.43     16.08 o 
   3   1   3     1721.46     1747.75     33.30 o 
   4   1   3      162.14      170.16     13.93 o 
   5   1   3       64.19       67.42      7.24 o 
  -7   2   3      448.97      485.13     37.21 o 
  -6   2   3     1182.65     1190.26     49.64 o 
  -5   2   3        5.01       17.80      7.47 o 
  -4   2   3     5153.41     5190.11     47.22 o 
  -3   2   3     4708.23     4754.23     41.72 o 
  -2   2   3       34.95       42.53      4.59 o 
  -1   2   3     6194.89     6449.50     51.41 o 
   0   2   3     2692.88     2588.35     27.13 o 
   1   2   3     1455.88     1439.17     30.71 o 
   2   2   3     2057.79     2004.21     37.82 o 
   3   2   3     4570.80     4502.72     59.42 o 
   4   2   3      110.62      110.78     10.03 o 
   5   2   3     1120.51     1102.67     36.51 o 
  -7   3   3      872.80      908.86     49.80 o 
  -6   3   3        4.76        3.85      9.17 o 
  -5   3   3      514.40      547.57     18.74 o 
  -4   3   3     1524.85     1538.48     28.06 o 
  -3   3   3     1466.91     1446.76     26.59 o 
  -2   3   3     1319.36     1352.43     25.78 o 
  -1   3   3     1466.27     1465.57     29.89 o 
   0   3   3      570.98      622.45     15.37 o 
   1   3   3     6222.59     6106.12     68.05 o 
   2   3   3      115.37      118.78     11.48 o 
   3   3   3       23.98       23.55      5.55 o 
   4   3   3     1222.99     1161.83     38.46 o 
   5   3   3        0.63        2.30     13.63 o 
  -7   4   3      116.86       79.11     27.30 o 
  -6   4   3     1097.88     1019.14     30.04 o 
  -5   4   3     6322.21     6277.53     65.18 o 
  -4   4   3      418.13      404.10     16.65 o 
  -3   4   3     1624.68     1577.12     31.80 o 
  -2   4   3     5024.32     4965.17     57.29 o 
  -1   4   3        2.10       -0.71      9.52 o 
   0   4   3      138.86      156.42      8.93 o 
   1   4   3     3048.16     3141.66     53.62 o 
   2   4   3      261.47      264.75     18.74 o 
   3   4   3      127.30      162.07     15.11 o 
   4   4   3     2530.45     2374.35     56.27 o 
  -6   5   3        3.19       -5.67     10.48 o 
  -5   5   3     1289.57     1315.06     33.51 o 
  -4   5   3      264.41      267.05     15.99 o 
  -3   5   3      108.29      107.21     10.02 o 
  -2   5   3     1047.84     1059.20     31.41 o 
  -1   5   3      560.00      538.79     24.73 o 
   0   5   3      268.18      312.12     18.66 o 
   1   5   3       67.06       79.30      8.54 o 
   2   5   3      538.30      546.55     27.50 o 
   3   5   3      160.73      153.41     16.11 o 
  -6   6   3      556.04      520.19     26.88 o 
  -5   6   3       22.93       24.32     11.78 o 
  -4   6   3     2795.28     2661.76     52.59 o 
  -3   6   3      475.26      455.46     23.99 o 
  -2   6   3        0.68       21.42      5.17 o 
  -1   6   3     1609.54     1733.48     44.53 o 
   0   6   3       95.45      117.91      8.53 o 
   1   6   3      168.29      174.32     17.36 o 
   2   6   3     2387.79     2378.35     58.27 o 
   3   6   3      688.29      671.59     35.32 o 
  -4   7   3     1556.85     1352.36     43.42 o 
  -3   7   3       46.50       53.63      7.58 o 
  -2   7   3      133.86      155.58     10.71 o 
  -1   7   3      119.37      161.04     15.34 o 
   0   7   3      933.79      973.17     26.50 o 
   1   7   3      797.95      800.47     35.86 o 
  -4   8   3        0.00       -5.61     15.11 o 
  -3   8   3      715.08      745.95     35.91 o 
  -2   8   3      637.12      710.94     35.31 o 
  -1   8   3       24.85       34.73     16.22 o 
  -1  -8   4       25.05       12.57     18.89 o 
   0  -8   4     1249.65     1262.58     34.70 o 
   1  -8   4       73.34       81.98     10.88 o 
   2  -8   4      151.24      188.48     16.42 o 
   3  -8   4      775.35      677.54     35.63 o 
   4  -8   4       48.85       37.86      8.56 o 
  -3  -7   4       10.46       29.89     12.82 o 
  -2  -7   4      899.05      822.40     35.78 o 
  -1  -7   4     1166.60     1155.09     39.69 o 
   0  -7   4      336.75      324.11     35.96 o 
   1  -7   4      392.77      425.10     29.41 o 
   2  -7   4      464.72      476.51     30.02 o 
   3  -7   4      166.23      143.38     14.81 o 
   4  -7   4     1836.17     1768.75     45.01 o 
  -3  -6   4      121.86      130.25     11.42 o 
  -2  -6   4     4136.33     4057.42     63.28 o 
  -1  -6   4      717.48      719.67     28.83 o 
   0  -6   4        6.93       12.62      6.65 o 
   1  -6   4      144.35      163.09     16.39 o 
   2  -6   4      114.82      108.30     12.37 o 
   3  -6   4      458.91      458.31     21.99 o 
   4  -6   4     1029.71      971.20     30.83 o 
   5  -6   4       43.57       38.86     14.58 o 
  -4  -5   4     1003.36      972.04     31.71 o 
  -3  -5   4     1333.95     1321.57     34.04 o 
  -2  -5   4        1.30        8.25      9.22 o 
  -1  -5   4      933.59      901.80     27.20 o 
   0  -5   4     2976.31     2924.06     33.90 o 
   1  -5   4      195.96      235.28     18.51 o 
   2  -5   4     1904.07     1968.44     39.23 o 
   3  -5   4     2275.30     2280.76     39.51 o 
   4  -5   4      267.92      275.22     16.33 o 
   5  -5   4      487.20      508.78     23.48 o 
  -5  -4   4       57.37       51.33      7.26 o 
  -4  -4   4     1268.04     1192.88     31.74 o 
  -3  -4   4     3929.15     3958.41     51.39 o 
  -2  -4   4       76.49       73.86      6.80 o 
  -1  -4   4     3026.09     3061.27     40.35 o 
   0  -4   4      528.16      574.45     13.06 o 
   1  -4   4     2329.35     2259.36     48.47 o 
   2  -4   4        3.86       -1.44      6.82 o 
   3  -4   4     2276.37     2196.25     36.38 o 
   4  -4   4      255.96      220.71     15.81 o 
   5  -4   4      789.22      815.75     26.40 o 
   6  -4   4      690.49      725.76     29.21 o 
  -6  -3   4      251.60      240.80     22.26 o 
  -5  -3   4     3657.43     3689.38     52.46 o 
  -4  -3   4       13.70        1.16      9.88 o 
  -3  -3   4      178.12      167.14     11.62 o 
  -2  -3   4     1565.57     1606.53     27.26 o 
  -1  -3   4       28.84       26.00      3.16 o 
   0  -3   4      228.99      253.71      7.82 o 
   1  -3   4    12920.99    12233.41     69.91 o 
   2  -3   4      699.52      697.38     18.67 o 
   3  -3   4      444.32      434.83     17.04 o 
   4  -3   4     3618.93     3716.53     48.70 o 
   5  -3   4      760.36      763.52     26.22 o 
   6  -3   4        8.98       28.66     21.96 o 
  -6  -2   4      958.19      913.59     49.79 o 
  -5  -2   4     3953.55     3968.02     51.25 o 
  -4  -2   4      500.39      507.56     17.75 o 
  -3  -2   4      981.02      978.69     21.99 o 
  -2  -2   4     9007.79     9024.78     57.39 o 
  -1  -2   4      203.06      200.63      9.40 o 
   0  -2   4        1.04        8.82      3.13 o 
   1  -2   4      937.84      978.37     26.40 o 
   2  -2   4       53.36       61.26      5.27 o 
   3  -2   4      753.03      785.44     21.48 o 
   4  -2   4     2928.06     2933.88     43.90 o 
   5  -2   4       25.46       32.84      5.83 o 
   6  -2   4       25.48       31.89     21.59 o 
  -7  -1   4     1486.77     1417.34     65.35 o 
  -6  -1   4      972.91     1055.19     52.96 o 
  -5  -1   4      384.15      385.23     16.62 o 
  -4  -1   4     5335.89     5284.16     49.91 o 
  -3  -1   4      160.61      156.98      9.69 o 
  -2  -1   4       16.10       11.43      5.67 o 
  -1  -1   4     3760.39     3915.19     33.62 o 
   0  -1   4     6521.71     6719.43     48.63 o 
   1  -1   4      365.02      380.36     17.02 o 
   2  -1   4     7881.74     7803.58     63.64 o 
   3  -1   4     1427.69     1460.71     30.10 o 
   4  -1   4       46.02       50.36      5.37 o 
   5  -1   4      322.49      318.11     18.35 o 
  -7   0   4     3411.60     3609.82     96.12 o 
  -6   0   4      609.08      609.58     37.63 o 
  -5   0   4      493.78      536.95     18.95 o 
  -4   0   4     4495.24     4594.14     44.64 o 
  -3   0   4     2526.69     2591.16     30.49 o 
  -2   0   4     1775.48     1800.28     23.74 o 
  -1   0   4     3619.22     3490.83     32.97 o 
   0   0   4     1449.62     1558.61     51.82 o 
   1   0   4       29.98       28.58      9.75 o 
   2   0   4     1634.01     1614.79     32.06 o 
   3   0   4      799.54      800.07     24.01 o 
   4   0   4      223.70      258.84     16.89 o 
   5   0   4     1123.61     1118.61     34.35 o 
  -7   1   4       73.74       61.75     22.76 o 
  -6   1   4     1469.41     1466.11     56.41 o 
  -5   1   4     2299.79     2249.19     35.65 o 
  -4   1   4     1275.12     1249.37     24.16 o 
  -3   1   4      823.92      809.06     18.08 o 
  -2   1   4     1123.11     1211.23     20.73 o 
  -1   1   4      488.78      476.28     14.65 o 
   0   1   4     3416.93     3485.21     81.37 o 
   1   1   4    11175.37    10137.16     82.27 o 
   2   1   4      285.26      268.62     15.44 o 
   3   1   4     3037.89     2996.38     48.84 o 
   4   1   4     1277.95     1231.69     34.45 o 
   5   1   4        5.06        5.79     12.52 o 
  -6   2   4     5428.14     5446.20    106.84 o 
  -5   2   4     1154.63     1189.38     27.00 o 
  -4   2   4       39.07       40.80      4.00 o 
  -3   2   4     1126.87     1161.94     22.67 o 
  -2   2   4     3081.40     3010.22     36.47 o 
  -1   2   4     1177.89     1193.25     25.56 o 
   0   2   4     2535.70     2607.14     42.46 o 
   1   2   4      768.33      799.19     25.78 o 
   2   2   4      163.65      171.01     15.20 o 
   3   2   4      152.81      152.77     14.10 o 
   4   2   4     1412.08     1361.05     38.55 o 
   5   2   4     1699.27     1649.08     46.14 o 
  -7   3   4     1257.23     1118.03     56.73 o 
  -6   3   4        3.89        6.76      9.75 o 
  -5   3   4       48.95       61.06      7.00 o 
  -4   3   4     4379.96     4362.39     49.13 o 
  -3   3   4      744.86      733.50     20.72 o 
  -2   3   4     1904.18     1839.94     33.30 o 
  -1   3   4     5907.32     5684.05     63.10 o 
   0   3   4     3318.76     3257.91     35.38 o 
   1   3   4      505.15      532.92     22.82 o 
   2   3   4     5005.56     4702.10     67.98 o 
   3   3   4       74.46       78.27     10.43 o 
   4   3   4        6.43        1.14     13.47 o 
  -7   4   4     4136.67     4112.26    108.69 o 
  -6   4   4      183.34      195.79     16.07 o 
  -5   4   4     1406.67     1461.86     33.79 o 
  -4   4   4     1205.21     1179.28     29.14 o 
  -3   4   4      661.79      651.94     22.36 o 
  -2   4   4      224.00      211.33     14.57 o 
  -1   4   4     3768.68     3697.74     55.28 o 
   0   4   4      309.28      295.45     13.76 o 
   1   4   4      776.56      797.37     29.53 o 
   2   4   4      505.52      530.46     26.86 o 
   3   4   4        4.10       16.20     12.46 o 
  -6   5   4      544.58      521.63     24.85 o 
  -5   5   4      223.09      233.24     17.55 o 
  -4   5   4      101.51      108.09     10.79 o 
  -3   5   4     3948.53     3782.90     58.73 o 
  -2   5   4      307.55      281.47     18.71 o 
  -1   5   4      190.01      221.53     17.75 o 
   0   5   4     2549.08     2720.97     38.13 o 
   1   5   4     1492.57     1513.38     42.37 o 
   2   5   4       59.21       63.80      8.18 o 
   3   5   4     1736.34     1830.36     52.77 o 
  -5   6   4        4.02        1.96     11.08 o 
  -4   6   4       48.08       39.13      7.28 o 
  -3   6   4      489.07      432.33     26.04 o 
  -2   6   4      115.28      123.83     13.69 o 
  -1   6   4       98.57      109.77     10.40 o 
   0   6   4     3280.17     3552.82     46.95 o 
   1   6   4       44.77       39.81     16.45 o 
   2   6   4       29.94       24.06     17.59 o 
  -4   7   4     1231.23     1100.33     41.42 o 
  -3   7   4       24.11       -9.80     15.21 o 
  -2   7   4     3092.00     3192.92     66.00 o 
  -1   7   4      987.82     1043.42     39.44 o 
   0   7   4       52.88       46.73      8.22 o 
  -1  -8   5      327.22      360.57     27.86 o 
   0  -8   5      171.97      173.16     14.21 o 
   1  -8   5        2.78        0.00     18.55 o 
   2  -8   5      464.09      499.42     37.77 o 
   3  -8   5      751.20      750.16     37.92 o 
  -3  -7   5      325.61      292.19     24.57 o 
  -2  -7   5       31.82       45.73      7.56 o 
  -1  -7   5     1320.21     1285.90     40.53 o 
   0  -7   5      982.24      892.98     25.35 o 
   1  -7   5      113.52      118.14     11.33 o 
   2  -7   5     3294.23     3448.67     76.32 o 
   3  -7   5     1000.51      932.36     33.86 o 
   4  -7   5       10.80       21.32     12.93 o 
  -3  -6   5       51.22       51.53      7.54 o 
  -2  -6   5      937.07      949.90     31.69 o 
  -1  -6   5      147.72      129.04     13.74 o 
   0  -6   5      704.54      712.48     23.81 o 
   1  -6   5     1958.15     1950.12     51.20 o 
   2  -6   5        8.63       12.05     12.54 o 
   3  -6   5       74.49       71.68      7.91 o 
   4  -6   5     1203.20     1303.94     35.96 o 
  -4  -5   5        0.07       -8.50     11.47 o 
  -3  -5   5      806.50      786.10     27.98 o 
  -2  -5   5     1864.25     1929.54     39.17 o 
  -1  -5   5       30.34       41.22      4.77 o 
   0  -5   5     1398.11     1427.13     23.39 o 
   1  -5   5     5224.98     5155.20     74.08 o 
   2  -5   5        2.39       -4.88      8.16 o 
   3  -5   5     1116.37     1112.11     29.98 o 
   4  -5   5      975.70      937.93     29.13 o 
   5  -5   5      150.12      133.49     10.84 o 
  -5  -4   5      467.46      425.36     22.78 o 
  -4  -4   5      772.89      801.17     26.37 o 
  -3  -4   5      108.48      110.93     11.06 o 
  -2  -4   5        5.62       16.31      7.52 o 
  -1  -4   5     2559.24     2603.55     38.71 o 
   0  -4   5       56.10       57.55      4.32 o 
   1  -4   5        1.55       -5.54      7.91 o 
   2  -4   5     1107.98     1066.88     25.93 o 
   3  -4   5       31.25       39.56      4.78 o 
   4  -4   5      211.75      237.39     16.14 o 
   5  -4   5     2606.01     2734.20     50.46 o 
  -6  -3   5      106.95      118.75     11.83 o 
  -5  -3   5      351.21      353.85     19.85 o 
  -4  -3   5     2848.96     2773.16     43.15 o 
  -3  -3   5       31.70       35.26      4.37 o 
  -2  -3   5      475.79      486.13     16.68 o 
  -1  -3   5     6774.32     6907.49     55.62 o 
   0  -3   5     2131.32     2171.96     22.04 o 
   1  -3   5     2444.10     2426.05     44.79 o 
   2  -3   5     5734.00     5527.78     58.16 o 
   3  -3   5        3.00        4.25      8.69 o 
   4  -3   5        9.50       18.00      9.18 o 
   5  -3   5      724.19      720.46     27.95 o 
  -6  -2   5      123.55      112.22     11.59 o 
  -5  -2   5      151.50      160.31     13.42 o 
  -4  -2   5      848.06      868.24     22.93 o 
  -3  -2   5     2720.70     2721.98     37.01 o 
  -2  -2   5     1017.81      976.03     21.27 o 
  -1  -2   5      417.89      428.65     13.86 o 
   0  -2   5     3222.76     3286.95     26.61 o 
   1  -2   5      190.78      185.02     15.64 o 
   2  -2   5       66.84       76.79      5.55 o 
   3  -2   5     2002.24     1967.61     37.65 o 
   4  -2   5     1409.14     1385.91     33.95 o 
   5  -2   5        2.95        6.82     10.91 o 
  -7  -1   5      114.17      114.94     13.33 o 
  -6  -1   5     2599.81     2561.96     80.28 o 
  -5  -1   5      344.37      344.33     16.61 o 
  -4  -1   5      511.93      482.02     17.07 o 
  -3  -1   5     5866.15     5727.14     50.14 o 
  -2  -1   5     1806.17     1874.66     27.48 o 
  -1  -1   5       66.14       76.07      7.45 o 
   0  -1   5     9252.54     9240.46     69.94 o 
   1  -1   5     2871.60     2718.23     47.65 o 
   2  -1   5      203.26      199.29     14.28 o 
   3  -1   5     2255.96     2288.57     41.95 o 
   4  -1   5        7.35       13.90     10.70 o 
   5  -1   5      165.20      197.52     16.03 o 
  -7   0   5       60.90       53.41     24.99 o 
  -6   0   5     1975.94     2045.91     69.43 o 
  -5   0   5      180.58      192.25     12.62 o 
  -4   0   5     1035.10     1058.94     23.46 o 
  -3   0   5      109.31      115.05      9.31 o 
  -2   0   5     3112.50     3230.24     35.69 o 
  -1   0   5     2713.57     2852.30     34.63 o 
   0   0   5     2246.18     2212.50     26.01 o 
   1   0   5       65.35       74.60      6.65 o 
   2   0   5     1997.83     1983.95     40.51 o 
   3   0   5        6.05       11.71      9.84 o 
   4   0   5      989.71      960.49     32.53 o 
   5   0   5     3476.28     3527.41     62.86 o 
  -7   1   5      939.82      891.53     52.16 o 
  -6   1   5      963.74      925.81     46.92 o 
  -5   1   5     2312.23     2350.42     37.73 o 
  -4   1   5     2743.98     2788.74     37.51 o 
  -3   1   5      141.25      142.86     10.06 o 
  -2   1   5     7691.53     7594.18     57.76 o 
  -1   1   5     6618.21     6537.25     57.71 o 
   0   1   5       47.05       42.15      3.44 o 
   1   1   5     1447.62     1572.47     36.26 o 
   2   1   5     2969.25     2825.49     50.99 o 
   3   1   5       47.82       47.01      6.11 o 
   4   1   5      292.29      278.36     20.99 o 
   5   1   5      693.58      707.87     31.86 o 
  -7   2   5      290.21      277.74     23.65 o 
  -6   2   5      602.36      556.58     38.52 o 
  -5   2   5      352.43      365.67     16.66 o 
  -4   2   5      305.11      292.09     14.68 o 
  -3   2   5     4103.96     4020.27     46.04 o 
  -2   2   5       25.45       12.13      7.73 o 
  -1   2   5       14.92       16.96      4.21 o 
   0   2   5     2229.34     2222.13     29.93 o 
   1   2   5       52.91       60.51      6.46 o 
   2   2   5      139.53      149.19     13.40 o 
   3   2   5     2652.38     2600.41     54.82 o 
   4   2   5      941.95      829.94     35.41 o 
  -7   3   5      199.95      201.67     16.43 o 
  -6   3   5     2206.50     2209.25     42.54 o 
  -5   3   5       38.89       40.82      5.40 o 
  -4   3   5     1283.03     1283.73     29.44 o 
  -3   3   5     7328.70     7216.28     68.04 o 
  -2   3   5     1707.62     1687.45     34.97 o 
  -1   3   5     1073.73     1139.16     32.01 o 
   0   3   5     2750.83     2841.41     35.35 o 
   1   3   5      331.69      341.44     21.37 o 
   2   3   5       13.16       23.91     12.20 o 
   3   3   5     1561.53     1395.67     44.60 o 
  -6   4   5       16.12       -0.81     12.11 o 
  -5   4   5     1184.76     1173.96     32.22 o 
  -4   4   5      191.70      211.03     15.52 o 
  -3   4   5       92.00      106.56     10.83 o 
  -2   4   5      766.83      704.43     26.85 o 
  -1   4   5        1.49       -7.79     11.32 o 
   0   4   5      240.59      247.90     13.38 o 
   1   4   5     1799.80     1867.21     45.44 o 
   2   4   5      463.07      486.91     27.26 o 
   3   4   5        0.07       -9.99     14.88 o 
  -6   5   5       20.54       18.78     13.28 o 
  -5   5   5     3122.72     3111.57     55.73 o 
  -4   5   5      291.95      296.84     20.10 o 
  -3   5   5      979.47      891.90     31.29 o 
  -2   5   5     4050.33     3851.25     64.91 o 
  -1   5   5      319.42      305.79     21.25 o 
   0   5   5        0.20       19.36      8.11 o 
   1   5   5     1422.07     1463.06     42.32 o 
   2   5   5      165.58      179.68     14.67 o 
   3   5   5       43.87       58.78      9.66 o 
  -5   6   5      430.65      489.92     26.82 o 
  -4   6   5      467.35      513.65     27.57 o 
  -3   6   5      251.80      227.91     20.07 o 
  -2   6   5      945.23      934.34     35.50 o 
  -1   6   5      528.02      528.17     29.02 o 
   0   6   5      876.29      964.05     26.18 o 
   1   6   5        5.35       -2.42     17.21 o 
  -4   7   5     2699.91     2462.99     61.71 o 
  -3   7   5     1824.66     1781.81     52.29 o 
  -2   7   5       38.11       42.23      8.66 o 
  -1   7   5      500.51      435.34     30.67 o 
   0  -8   6     1546.69     1427.80     34.90 o 
   1  -8   6      285.99      324.51     28.78 o 
  -3  -7   6      814.33      799.48     35.74 o 
  -2  -7   6       15.63       33.93     11.74 o 
  -1  -7   6        4.06       31.02     13.57 o 
   0  -7   6     1331.76     1285.16     29.38 o 
   1  -7   6      466.77      438.93     30.11 o 
   2  -7   6      550.79      568.32     37.22 o 
   3  -7   6      307.96      314.17     23.12 o 
   4  -7   6      162.58      124.73     11.70 o 
  -3  -6   6       81.00       76.46      7.98 o 
  -2  -6   6     2279.39     2205.56     47.86 o 
  -1  -6   6     3367.00     3398.75     57.14 o 
   0  -6   6       82.41       75.03      8.24 o 
   1  -6   6      301.67      289.79     22.51 o 
   2  -6   6     1383.06     1380.95     44.07 o 
   3  -6   6       77.21       68.81      7.57 o 
   4  -6   6      302.22      302.90     21.88 o 
  -4  -5   6      797.83      776.11     30.59 o 
  -3  -5   6      467.40      508.59     23.38 o 
  -2  -5   6     1437.68     1352.09     34.92 o 
  -1  -5   6     1064.79     1079.49     29.70 o 
   0  -5   6      210.14      210.98     10.65 o 
   1  -5   6       22.08       21.77     10.37 o 
   2  -5   6      728.75      761.06     25.40 o 
   3  -5   6      684.84      625.82     23.68 o 
   4  -5   6       21.00       19.56      6.46 o 
  -5  -4   6        2.23       -0.85     12.50 o 
  -4  -4   6       86.99       86.95      8.14 o 
  -3  -4   6     3667.81     3596.16     51.48 o 
  -2  -4   6      841.36      854.38     24.48 o 
  -1  -4   6       56.66       57.68      6.56 o 
   0  -4   6     3514.51     3505.67     34.25 o 
   1  -4   6       19.71       21.21      9.22 o 
   2  -4   6      284.34      266.06     16.89 o 
   3  -4   6     2397.65     2291.96     43.60 o 
   4  -4   6     1532.78     1484.65     37.73 o 
  -5  -3   6       61.59       65.79      7.17 o 
  -4  -3   6        2.74        9.65      9.78 o 
  -3  -3   6     3904.63     3886.14     49.70 o 
  -2  -3   6      497.60      503.70     18.88 o 
  -1  -3   6      806.93      803.79     21.00 o 
   0  -3   6      824.65      843.56     15.60 o 
   1  -3   6      668.62      756.87     27.61 o 
   2  -3   6      691.56      671.64     25.96 o 
   3  -3   6      626.31      593.54     24.05 o 
   4  -3   6     1045.76     1063.60     32.71 o 
   5  -3   6       11.16       20.93     12.48 o 
  -6  -2   6        0.00      -14.51     17.77 o 
  -5  -2   6     3668.71     3604.98     52.47 o 
  -4  -2   6      612.92      593.21     20.50 o 
  -3  -2   6      804.68      793.55     22.13 o 
  -2  -2   6     2579.29     2606.56     36.15 o 
  -1  -2   6     1275.33     1279.33     25.39 o 
   0  -2   6        2.37        5.42      5.03 o 
   1  -2   6     5220.33     4809.58     70.78 o 
   2  -2   6      605.49      655.11     26.96 o 
   3  -2   6       56.79       67.79      6.79 o 
   4  -2   6     3160.17     3338.99     55.83 o 
   5  -2   6     1879.02     1899.98     47.02 o 
  -6  -1   6        0.04      -16.47     16.47 o 
  -5  -1   6     1390.22     1381.70     31.64 o 
  -4  -1   6       29.25       32.36      4.58 o 
  -3  -1   6        6.11        7.58      7.49 o 
  -2  -1   6     6590.51     6462.14     55.73 o 
  -1  -1   6      203.07      198.13     11.51 o 
   0  -1   6      243.24      283.65     10.84 o 
   1  -1   6      209.47      192.73     16.70 o 
   2  -1   6       85.55       93.45     10.93 o 
   3  -1   6     2015.61     1982.51     44.43 o 
   4  -1   6     1283.43     1287.44     37.93 o 
   5  -1   6       88.68       90.90     10.71 o 
  -7   0   6      918.86      884.95     55.36 o 
  -6   0   6     1927.01     1989.99     68.58 o 
  -5   0   6       43.72       25.40      9.94 o 
  -4   0   6     4463.49     4402.35     49.78 o 
  -3   0   6     1511.53     1492.46     28.18 o 
  -2   0   6      927.52      949.37     22.14 o 
  -1   0   6      959.06     1006.70     25.03 o 
   0   0   6     5168.32     4953.16     43.10 o 
   1   0   6       49.11       54.34      6.13 o 
   2   0   6     4204.54     3973.28     64.10 o 
   3   0   6     3577.38     3244.83     59.68 o 
   4   0   6      424.07      396.35     25.68 o 
  -7   1   6     1106.44     1218.94     59.63 o 
  -6   1   6       83.14       49.15     23.89 o 
  -5   1   6       20.11        9.22      9.34 o 
  -4   1   6     2397.82     2298.32     37.41 o 
  -3   1   6     4922.70     4722.12     50.93 o 
  -2   1   6     1200.19     1284.23     27.18 o 
  -1   1   6     1178.06     1190.59     28.83 o 
   0   1   6      214.84      206.32     11.42 o 
   1   1   6     1364.10     1378.03     37.26 o 
   2   1   6       58.86       63.75      6.71 o 
   3   1   6      347.67      337.05     22.76 o 
   4   1   6      714.87      733.55     33.67 o 
  -7   2   6        6.61       20.48     16.98 o 
  -6   2   6      672.36      632.45     41.93 o 
  -5   2   6     4893.24     4944.94     59.19 o 
  -4   2   6       24.30       25.97      9.18 o 
  -3   2   6      386.66      385.85     17.59 o 
  -2   2   6     2132.03     2128.31     38.67 o 
  -1   2   6     1002.68      968.88     28.84 o 
   0   2   6      125.79      129.64      9.00 o 
   1   2   6     6266.18     6198.84     78.51 o 
   2   2   6      350.02      377.85     24.77 o 
   3   2   6     1014.68      959.92     37.22 o 
  -6   3   6      599.84      623.61     24.96 o 
  -5   3   6     1422.48     1406.88     34.74 o 
  -4   3   6       12.26       16.31     10.13 o 
  -3   3   6       65.03       73.90      7.29 o 
  -2   3   6     1061.92     1049.89     31.25 o 
  -1   3   6     1333.18     1300.06     36.08 o 
   0   3   6        0.72       -5.89      7.49 o 
   1   3   6       10.32       31.11     11.98 o 
   2   3   6       41.79       38.37     15.85 o 
   3   3   6       10.28       28.62     11.33 o 
  -6   4   6     1030.29     1055.29     34.09 o 
  -5   4   6        0.74       14.27     11.23 o 
  -4   4   6     2029.02     1985.20     43.06 o 
  -3   4   6      232.32      262.84     18.09 o 
  -2   4   6       58.89       60.06      8.41 o 
  -1   4   6     2495.39     2525.17     52.92 o 
   0   4   6     1314.36     1325.73     27.66 o 
   1   4   6      226.11      253.69     20.39 o 
   2   4   6     3760.63     4009.56     72.81 o 
   3   4   6      160.20      142.37     13.87 o 
  -5   5   6      264.71      273.54     21.77 o 
  -4   5   6      881.79      848.72     32.42 o 
  -3   5   6        5.27        8.41     12.96 o 
  -2   5   6      452.02      431.90     25.97 o 
  -1   5   6     1822.16     1865.47     49.01 o 
   0   5   6      496.60      531.23     20.61 o 
   1   5   6      111.69      113.93     10.00 o 
   2   5   6      288.25      317.39     25.21 o 
  -4   6   6      149.30      136.81     12.95 o 
  -3   6   6     1385.70     1346.53     44.96 o 
  -2   6   6      701.13      761.47     33.95 o 
  -1   6   6       93.51      101.99      9.33 o 
   0   6   6     1364.99     1477.11    104.23 o 
  -3   7   6        6.43        9.55     15.73 o 
  -2  -7   7      539.61      577.98     30.80 o 
  -1  -7   7      219.75      204.51     19.50 o 
   0  -7   7      801.05      766.15     23.32 o 
   1  -7   7       50.71       67.41      8.97 o 
   2  -7   7      894.37     1033.00     48.33 o 
  -3  -6   7     1068.43     1083.13     36.07 o 
  -2  -6   7      305.65      348.84     21.49 o 
  -1  -6   7      218.23      249.75     18.28 o 
   0  -6   7     1010.39     1004.10     32.49 o 
   1  -6   7      284.61      289.82     20.21 o 
   2  -6   7      646.36      635.25     31.81 o 
   3  -6   7      940.87      893.54     32.31 o 
   4  -6   7        1.46        6.90     13.03 o 
  -3  -5   7       86.54       91.90      8.61 o 
  -2  -5   7     1360.96     1330.72     34.99 o 
  -1  -5   7        0.36       17.40      9.06 o 
   0  -5   7        1.49        3.09      6.95 o 
   1  -5   7     2544.39     2509.20     44.90 o 
   2  -5   7      594.51      594.69     25.48 o 
   3  -5   7        5.11        2.61     11.37 o 
   4  -5   7     1304.93     1259.61     38.03 o 
  -5  -4   7     2366.18     2265.28     48.61 o 
  -4  -4   7        1.84       14.96     10.41 o 
  -3  -4   7       85.21       87.43      8.52 o 
  -2  -4   7     1211.17     1235.73     31.01 o 
  -1  -4   7        0.03       10.60      7.61 o 
   0  -4   7        4.40       -3.47      9.36 o 
   1  -4   7     2880.13     2919.93     50.01 o 
   2  -4   7      297.96      301.25     21.74 o 
   3  -4   7      309.21      336.11     21.61 o 
   4  -4   7      760.98      707.95     30.08 o 
  -5  -3   7      547.86      550.99     23.97 o 
  -4  -3   7      709.80      751.92     25.59 o 
  -3  -3   7       22.75       31.36      4.65 o 
  -2  -3   7       54.22       61.40      7.25 o 
  -1  -3   7     3017.26     3061.35     43.75 o 
   0  -3   7     1152.21     1157.58     35.04 o 
   1  -3   7      359.67      382.42     22.75 o 
   2  -3   7     1573.57     1536.77     45.48 o 
   3  -3   7      576.05      592.78     27.88 o 
   4  -3   7      135.06      163.87     15.29 o 
  -5  -2   7      154.21      161.28     13.20 o 
  -4  -2   7     1986.57     1976.16     37.48 o 
  -3  -2   7        5.95        9.23      7.16 o 
  -2  -2   7      285.53      314.37     15.18 o 
  -1  -2   7     2331.00     2406.16     38.38 o 
   0  -2   7      205.99      214.23     10.10 o 
   1  -2   7        5.64        0.00     12.93 o 
   2  -2   7     3212.72     2997.54     61.48 o 
   3  -2   7       49.78       53.35      7.30 o 
   4  -2   7       98.76       90.99      9.06 o 
  -6  -1   7      166.42      166.65     16.14 o 
  -5  -1   7      360.16      342.33     18.87 o 
  -4  -1   7      258.70      278.36     15.55 o 
  -3  -1   7     1183.74     1210.25     27.93 o 
  -2  -1   7     2208.82     2285.79     36.53 o 
  -1  -1   7      195.38      194.12     13.65 o 
   0  -1   7     1829.03     1900.10     28.50 o 
   1  -1   7     2295.24     2291.34     51.57 o 
   2  -1   7      253.08      254.70     21.12 o 
   3  -1   7      235.38      240.31     19.66 o 
   4  -1   7     1406.74     1444.64     45.37 o 
  -6   0   7     2451.24     2426.54     81.21 o 
  -5   0   7      541.04      536.48     21.87 o 
  -4   0   7      200.07      195.98     14.04 o 
  -3   0   7      635.52      678.48     21.72 o 
  -2   0   7      706.38      702.18     22.00 o 
  -1   0   7      101.61      109.89     10.89 o 
   0   0   7     2539.53     2555.77     75.64 o 
   1   0   7     4456.04     4330.56     68.47 o 
   2   0   7      131.94      124.29     11.90 o 
   3   0   7      272.63      252.66     21.05 o 
  -6   1   7      971.21     1042.11     53.93 o 
  -5   1   7       77.80       85.70      9.19 o 
  -4   1   7     2550.48     2588.68     42.46 o 
  -3   1   7       14.25       11.01      9.71 o 
  -2   1   7     1184.17     1247.24     30.48 o 
  -1   1   7     3805.16     3861.20     56.65 o 
   0   1   7       26.13       30.88      4.99 o 
   1   1   7       19.98       26.60     10.10 o 
   2   1   7     1530.57     1615.08     46.24 o 
   3   1   7      212.54      221.28     20.64 o 
  -6   2   7      122.09      133.28     13.34 o 
  -5   2   7      329.77      353.24     20.30 o 
  -4   2   7     2047.93     2050.34     39.73 o 
  -3   2   7       73.29       88.61      8.15 o 
  -2   2   7      226.44      224.46     16.30 o 
  -1   2   7     2176.98     2167.41     46.51 o 
   0   2   7        2.66       -4.09      8.45 o 
   1   2   7      319.49      283.13     21.46 o 
   2   2   7     1064.03     1102.76     39.64 o 
   3   2   7      179.29      161.91     13.52 o 
  -6   3   7      506.59      509.97     24.59 o 
  -5   3   7       65.34       68.08      7.42 o 
  -4   3   7       25.27       30.82     12.01 o 
  -3   3   7     3848.32     3962.35     60.20 o 
  -2   3   7      847.91      871.06     30.47 o 
  -1   3   7        0.87       12.75     10.51 o 
   0   3   7     1238.65     1262.26     34.94 o 
   1   3   7       24.99       40.51      7.71 o 
   2   3   7       79.48       86.63      9.58 o 
   3   3   7     1339.89     1493.53     47.74 o 
  -5   4   7      193.69      188.25     16.48 o 
  -4   4   7        4.97       -3.78     11.88 o 
  -3   4   7     2021.64     1936.93     47.05 o 
  -2   4   7      584.43      547.51     27.85 o 
  -1   4   7       23.24       26.79     12.63 o 
   0   4   7     1821.87     1936.73     88.42 o 
   1   4   7       18.32        4.65     13.55 o 
   2   4   7      182.76      191.00     17.07 o 
  -4   5   7      792.83      791.64     33.46 o 
  -3   5   7       17.60        4.78     13.30 o 
  -2   5   7     1312.33     1320.76     43.09 o 
  -1   5   7      788.08      791.30     34.19 o 
   0   5   7       38.02       39.28      6.19 o 
   1   5   7      270.58      349.10     25.74 o 
  -4   6   7      296.98      270.79     25.88 o 
  -3   6   7        0.65        7.92     15.84 o 
  -2   6   7     1262.22     1236.90     44.77 o 
  -1   6   7      427.52      479.57     30.07 o 
   0  -7   8      964.17      941.67     31.93 o 
  -3  -6   8        2.52        5.13     15.46 o 
  -2  -6   8      102.87       92.20     10.68 o 
  -1  -6   8      728.29      738.88     29.33 o 
   0  -6   8       18.85       28.64      6.17 o 
   1  -6   8      373.32      364.57     22.20 o 
   2  -6   8      533.06      548.39     26.52 o 
   3  -6   8        2.73       10.24     12.46 o 
  -3  -5   8       70.18       59.51      7.70 o 
  -2  -5   8      610.89      606.85     27.14 o 
  -1  -5   8     2879.25     2818.69     50.90 o 
   0  -5   8       10.33       13.72      8.14 o 
   1  -5   8      166.76      164.83     15.10 o 
   2  -5   8      971.93     1023.65     44.75 o 
   3  -5   8       57.90       59.33      7.40 o 
  -4  -4   8      385.92      370.96     22.02 o 
  -3  -4   8     1094.29     1126.51     32.99 o 
  -2  -4   8       47.54       46.73      6.31 o 
  -1  -4   8      329.18      315.64     19.30 o 
   0  -4   8      502.37      512.36     15.46 o 
   1  -4   8       48.40       57.65      7.05 o 
   2  -4   8      421.18      426.94     30.10 o 
   3  -4   8     1256.31     1222.79     40.38 o 
   4  -4   8      644.60      596.90     32.99 o 
  -5  -3   8       23.92        0.00     14.23 o 
  -4  -3   8       72.08       84.29      7.38 o 
  -3  -3   8     3967.97     3996.41     55.68 o 
  -2  -3   8     2460.57     2510.85     43.52 o 
  -1  -3   8       24.86       29.36      9.85 o 
   0  -3   8     2625.01     2672.66     33.12 o 
   1  -3   8       15.30       22.63     14.49 o 
   2  -3   8      259.09      247.80     24.77 o 
   3  -3   8      772.94      745.22     36.12 o 
  -5  -2   8      788.93      740.77     27.00 o 
  -4  -2   8     1148.87     1135.86     31.18 o 
  -3  -2   8      651.30      689.05     24.35 o 
  -2  -2   8      135.06      147.24     13.23 o 
  -1  -2   8      529.99      532.36     21.56 o 
   0  -2   8      148.14      156.52      9.51 o 
   1  -2   8       41.40       37.33      7.40 o 
   2  -2   8     1610.14     1587.31     48.40 o 
   3  -2   8      160.57      150.94     15.05 o 
  -5  -1   8     2012.40     2079.02     42.85 o 
  -4  -1   8     1428.51     1403.80     33.96 o 
  -3  -1   8       35.51       28.22     10.92 o 
  -2  -1   8     1912.82     1933.89     37.98 o 
  -1  -1   8     2422.08     2430.84     43.97 o 
   0  -1   8      106.76      136.44     13.49 o 
   1  -1   8      405.92      425.97     26.16 o 
   2  -1   8      347.08      352.41     25.67 o 
   3  -1   8        3.96        0.00     15.10 o 
  -6   0   8     1006.16      971.65     56.23 o 
  -5   0   8       12.85       16.02     11.60 o 
  -4   0   8       43.04       58.61      7.32 o 
  -3   0   8     1032.59     1110.41     29.83 o 
  -2   0   8     1363.99     1406.52     34.00 o 
  -1   0   8       37.44       33.01     11.64 o 
   0   0   8      916.42      870.37     23.86 o 
   1   0   8      173.74      171.09     15.59 o 
   2   0   8      254.14      249.42     23.47 o 
   3   0   8     2020.72     1957.18     55.15 o 
  -6   1   8     2270.55     2160.29     80.98 o 
  -5   1   8      261.69      289.22     18.23 o 
  -4   1   8     1828.20     1877.35     39.59 o 
  -3   1   8     2882.16     2828.40     47.87 o 
  -2   1   8       64.57       90.99     10.30 o 
  -1   1   8      119.11      113.33     11.30 o 
   0   1   8     2394.74     2288.05     52.60 o 
   1   1   8      307.06      344.08     23.49 o 
   2   1   8      263.62      279.38     24.20 o 
   3   1   8      927.02      887.10     39.07 o 
  -5   2   8      771.69      783.78     29.24 o 
  -4   2   8        9.60       20.20     10.51 o 
  -3   2   8      428.93      474.93     23.12 o 
  -2   2   8     1150.68     1189.28     36.19 o 
  -1   2   8        3.67        5.20     13.21 o 
   0   2   8       34.52       33.00     10.07 o 
   1   2   8     1643.24     1612.11     46.70 o 
   2   2   8      862.77      960.10     38.64 o 
   3   2   8      170.41      174.07     14.43 o 
  -5   3   8     4259.84     4434.26     68.38 o 
  -4   3   8       31.71        6.51     12.93 o 
  -3   3   8      134.17      137.73     12.48 o 
  -2   3   8     1135.79     1085.60     38.03 o 
  -1   3   8       55.95       70.18      7.84 o 
   0   3   8      233.34      253.75     35.54 o 
   1   3   8     1988.15     2135.65     54.77 o 
   2   3   8      375.52      390.67     28.77 o 
  -4   4   8       45.05       43.71      7.49 o 
  -3   4   8      228.35      209.31     18.81 o 
  -2   4   8     1016.36      955.22     37.61 o 
  -1   4   8      851.52      832.20     36.35 o 
   0   4   8      719.30      747.34     24.46 o 
   1   4   8       71.64       70.13      9.68 o 
  -4   5   8     1470.18     1363.83     45.91 o 
  -3   5   8      470.88      402.74     28.23 o 
  -2   5   8       32.34       14.18     17.82 o 
  -1   5   8      352.43      348.73     26.21 o 
  -2  -6   9        1.81        5.14     13.51 o 
  -1  -6   9       14.58       14.80     15.94 o 
   0  -6   9      927.24      898.68     24.15 o 
   1  -6   9      154.49      163.67     15.64 o 
  -3  -5   9      755.36      726.11     31.05 o 
  -2  -5   9       21.52       38.43     14.00 o 
  -1  -5   9        8.70        0.88     12.76 o 
   0  -5   9      605.79      635.27     19.21 o 
   1  -5   9      610.87      573.71     29.31 o 
   2  -5   9       42.74       46.77      9.92 o 
  -3  -4   9       47.49       39.70      7.30 o 
  -2  -4   9     1574.36     1651.22     40.11 o 
  -1  -4   9      138.46      136.67     13.18 o 
   0  -4   9        8.00        1.44     11.98 o 
   1  -4   9     2853.39     2948.81     61.77 o 
   2  -4   9     1862.94     1684.32     61.32 o 
   3  -4   9        0.20      -16.86     16.86 o 
  -4  -3   9       54.09       52.29      7.50 o 
  -3  -3   9       13.28        6.39     11.46 o 
  -2  -3   9      895.23      905.81     29.55 o 
  -1  -3   9      257.47      289.18     19.12 o 
   0  -3   9     1144.82     1159.68     25.72 o 
   1  -3   9      401.68      404.09     27.96 o 
   2  -3   9        3.13        0.00     16.64 o 
   3  -3   9      272.73      282.28     24.20 o 
  -4  -2   9     1278.21     1232.61     34.43 o 
  -3  -2   9     1447.19     1438.48     35.96 o 
  -2  -2   9      237.67      216.84     16.62 o 
  -1  -2   9     1148.99     1248.21     34.20 o 
   0  -2   9     2109.73     2097.88     34.52 o 
   1  -2   9      142.95      164.11     12.59 o 
   2  -2   9      835.17      848.54     40.87 o 
   3  -2   9     1484.33     1501.61     51.91 o 
  -5  -1   9        9.50       23.31     11.09 o 
  -4  -1   9      680.91      709.92     27.02 o 
  -3  -1   9      608.29      612.41     25.66 o 
  -2  -1   9      848.49      839.91     28.86 o 
  -1  -1   9       20.57       18.38     12.22 o 
   0  -1   9      155.97      158.75     19.43 o 
   1  -1   9      445.30      484.79     28.71 o 
   2  -1   9      365.86      380.52     27.70 o 
   3  -1   9       45.26       43.83     18.81 o 
  -5   0   9     1573.33     1599.74     40.47 o 
  -4   0   9        9.31       -3.23     11.76 o 
  -3   0   9      239.64      276.98     18.22 o 
  -2   0   9     2039.54     2036.60     45.12 o 
  -1   0   9      513.54      583.54     27.78 o 
   0   0   9     1293.92     1233.47     30.08 o 
   1   0   9     2940.85     2816.06     62.91 o 
   2   0   9       94.02       73.33     10.46 o 
   3   0   9       58.24       53.82     19.38 o 
  -5   1   9     1247.36     1274.35     37.12 o 
  -4   1   9      108.97      114.21      8.84 o 
  -3   1   9        3.00      -12.41     12.41 o 
  -2   1   9       20.30       19.15     12.70 o 
  -1   1   9      783.26      792.09     33.28 o 
   0   1   9        9.04        3.68     10.68 o 
   1   1   9      564.60      558.74     31.40 o 
   2   1   9      383.21      387.45     28.80 o 
  -5   2   9        0.88       12.76     12.30 o 
  -4   2   9     2682.47     2706.04     53.84 o 
  -3   2   9      106.24      113.27     13.09 o 
  -2   2   9      207.97      203.25     19.08 o 
  -1   2   9     3290.55     3151.97     65.46 o 
   0   2   9      297.02      325.46     17.97 o 
   1   2   9       38.50       41.29      8.41 o 
  -4   3   9      888.13      837.52     34.55 o 
  -3   3   9      238.10      237.99     23.39 o 
  -2   3   9      637.74      573.30     30.74 o 
  -1   3   9      972.48      951.84     39.26 o 
   0   3   9        0.89       10.88     11.72 o 
  -4   4   9       31.97       53.05     17.77 o 
  -3   4   9     2038.19     1888.47     55.05 o 
  -2   4   9     2472.16     2282.52     60.02 o 
  -1   4   9       79.93       79.59      9.94 o 
  -2  -5  10       79.50       94.16      8.93 o 
  -1  -5  10     1389.70     1437.81     41.96 o 
   0  -5  10      324.47      316.29     16.65 o 
  -3  -4  10      159.68      177.84     17.75 o 
  -2  -4  10       25.30       28.88     13.53 o 
  -1  -4  10     2502.73     2432.52     52.53 o 
   0  -4  10      176.84      190.54     11.97 o 
   1  -4  10        6.36       -5.44     16.45 o 
  -3  -3  10     1249.15     1241.69     37.10 o 
  -2  -3  10     2001.30     1999.73     45.60 o 
  -1  -3  10        1.12        0.00     13.10 o 
   0  -3  10      396.19      427.58     18.02 o 
   1  -3  10      885.14      850.48     40.37 o 
   2  -3  10      210.19      218.08     22.22 o 
  -3  -2  10     1237.96     1342.56     37.08 o 
  -2  -2  10     2054.73     2069.45     47.31 o 
  -1  -2  10        2.42       19.55     11.57 o 
   0  -2  10      785.99      800.69     24.94 o 
   1  -2  10      640.68      616.90     34.44 o 
   2  -2  10       95.15       76.51     11.85 o 
  -3  -1  10        5.90      -14.22     14.22 o 
  -2  -1  10      309.15      310.70     20.76 o 
  -1  -1  10     1365.25     1395.71     42.05 o 
   0  -1  10       92.00       97.24      9.42 o 
   1  -1  10       10.83       18.75     14.64 o 
   2  -1  10     1164.80     1239.19     48.32 o 
  -4   0  10     1554.82     1550.64     41.44 o 
  -3   0  10      143.42      165.29     15.78 o 
  -2   0  10     1259.08     1201.91     40.00 o 
  -1   0  10     2473.41     2473.57     57.95 o 
   0   0  10       51.38       39.37     12.75 o 
   1   0  10       15.53       25.20     16.45 o 
  -3   1  10     1921.93     1990.36     48.96 o 
  -2   1  10       23.95        2.30     14.72 o 
  -1   1  10        8.52      -10.37     17.30 o 
   0   1  10     1314.50     1309.87     32.03 o 
   1   1  10      256.94      296.68     26.88 o 
  -3   2  10     1668.41     1665.85     49.15 o 
  -2   2  10      381.97      352.00     28.61 o 
  -1   2  10        0.21       20.03     15.86 o 
   0   2  10     1386.76     1445.46     34.41 o 
  -4   3  10      626.24      624.35     33.76 o 
  -3   3  10      157.87      162.53     16.57 o 
  -2   3  10      375.95      345.18     29.89 o 
  -2  -3  11      510.92      535.73     29.26 o 
  -1  -3  11      217.50      219.80     19.18 o 
  -3  -2  11      151.37      134.67     11.92 o 
  -2  -2  11      386.20      417.01     26.06 o 
  -1  -2  11        1.87      -12.80     15.39 o 
   0  -2  11      672.55      646.81     25.57 o 
  -3  -1  11     1608.22     1604.03     46.40 o 
  -2  -1  11       21.56       27.96     15.29 o 
  -1  -1  11      189.87      181.43     19.66 o 
   0  -1  11     1512.12     1400.95     35.70 o 
  -3   0  11      444.19      402.64     27.33 o 
  -2   0  11      702.23      692.76     35.34 o 
  -1   0  11      240.63      207.67     20.72 o 
  -3   1  11        2.56       12.45     17.16 o 
  -2   1  11      945.63      974.87     41.22 o 
                                                 
